# Supplementary material for: A Laboratory Study of the McGurk Effect in 324 Monozygotic and Dizygotic Twins
Source: Front Neurosci. 2019 Oct 4;13:1029. doi: 10.3389/fnins.2019.01029 (PMC6787151; doi:10.3389/fnins.2019.01029)
Supplement: DATA SHEET S1 — Participants’ responses to McGurk stimuli presented in the initial study of Experiment 1. [file Data_Sheet_1.csv]

	SubjID	TwinsID	Age	Gender	Zygosity	PairID	stim	repetition	response	aud_component	vis_component	a	m	v	o	birth_order
65.v2.1	65	12-33b	15	M	MZ	12-33	1	1	a	ba	ga	0	0	0	1	younger
65.v2.2	65	12-33b	15	M	MZ	12-33	1	2	a	ba	ga	0	0	0	1	younger
65.v2.3	65	12-33b	15	M	MZ	12-33	1	3	a	ba	ga	0	0	0	1	younger
65.v2.4	65	12-33b	15	M	MZ	12-33	1	4	a	ba	ga	0	0	0	1	younger
65.v2.5	65	12-33b	15	M	MZ	12-33	1	5	a	ba	ga	0	0	0	1	younger
65.v2.6	65	12-33b	15	M	MZ	12-33	1	6	a	ba	ga	0	0	0	1	younger
65.v2.7	65	12-33b	15	M	MZ	12-33	1	7	a	ba	ga	0	0	0	1	younger
65.v2.8	65	12-33b	15	M	MZ	12-33	1	8	a	ba	ga	0	0	0	1	younger
65.v3.1	65	12-33b	15	M	MZ	12-33	2	1	da	ba	ga	0	1	0	0	younger
65.v3.2	65	12-33b	15	M	MZ	12-33	2	2	da	ba	ga	0	1	0	0	younger
65.v3.3	65	12-33b	15	M	MZ	12-33	2	3	da	ba	ga	0	1	0	0	younger
65.v3.4	65	12-33b	15	M	MZ	12-33	2	4	da	ba	ga	0	1	0	0	younger
65.v3.5	65	12-33b	15	M	MZ	12-33	2	5	da	ba	ga	0	1	0	0	younger
65.v3.6	65	12-33b	15	M	MZ	12-33	2	6	da	ba	ga	0	1	0	0	younger
65.v3.7	65	12-33b	15	M	MZ	12-33	2	7	da	ba	ga	0	1	0	0	younger
65.v3.8	65	12-33b	15	M	MZ	12-33	2	8	da	ba	ga	0	1	0	0	younger
65.v4.1	65	12-33b	15	M	MZ	12-33	3	1	gaga	baba	gaga	0	0	1	0	younger
65.v4.2	65	12-33b	15	M	MZ	12-33	3	2	gaga	baba	gaga	0	0	1	0	younger
65.v4.3	65	12-33b	15	M	MZ	12-33	3	3	gaga	baba	gaga	0	0	1	0	younger
65.v4.4	65	12-33b	15	M	MZ	12-33	3	4	gaga	baba	gaga	0	0	1	0	younger
65.v4.5	65	12-33b	15	M	MZ	12-33	3	5	gaga	baba	gaga	0	0	1	0	younger
65.v4.6	65	12-33b	15	M	MZ	12-33	3	6	gaga	baba	gaga	0	0	1	0	younger
65.v4.7	65	12-33b	15	M	MZ	12-33	3	7	gaga	baba	gaga	0	0	1	0	younger
65.v4.8	65	12-33b	15	M	MZ	12-33	3	8	gaga	baba	gaga	0	0	1	0	younger
65.v5.1	65	12-33b	15	M	MZ	12-33	4	1	gaga	baba	gaga	0	0	1	0	younger
65.v5.2	65	12-33b	15	M	MZ	12-33	4	2	gaga	baba	gaga	0	0	1	0	younger
65.v5.3	65	12-33b	15	M	MZ	12-33	4	3	gaga	baba	gaga	0	0	1	0	younger
65.v5.4	65	12-33b	15	M	MZ	12-33	4	4	gaga	baba	gaga	0	0	1	0	younger
65.v5.5	65	12-33b	15	M	MZ	12-33	4	5	gaga	baba	gaga	0	0	1	0	younger
65.v5.6	65	12-33b	15	M	MZ	12-33	4	6	gaga	baba	gaga	0	0	1	0	younger
65.v5.7	65	12-33b	15	M	MZ	12-33	4	7	gaga	baba	gaga	0	0	1	0	younger
65.v5.8	65	12-33b	15	M	MZ	12-33	4	8	gaga	baba	gaga	0	0	1	0	younger
65.v6.1	65	12-33b	15	M	MZ	12-33	5	1	baba	baba	gaga	1	0	0	0	younger
65.v6.2	65	12-33b	15	M	MZ	12-33	5	2	baba	baba	gaga	1	0	0	0	younger
65.v6.3	65	12-33b	15	M	MZ	12-33	5	3	baba	baba	gaga	1	0	0	0	younger
65.v6.4	65	12-33b	15	M	MZ	12-33	5	4	baba	baba	gaga	1	0	0	0	younger
65.v6.5	65	12-33b	15	M	MZ	12-33	5	5	baba	baba	gaga	1	0	0	0	younger
65.v6.6	65	12-33b	15	M	MZ	12-33	5	6	baba	baba	gaga	1	0	0	0	younger
65.v6.7	65	12-33b	15	M	MZ	12-33	5	7	baba	baba	gaga	1	0	0	0	younger
65.v6.8	65	12-33b	15	M	MZ	12-33	5	8	baba	baba	gaga	1	0	0	0	younger
65.v7.1	65	12-33b	15	M	MZ	12-33	6	1	a	ba	ga	0	0	0	1	younger
65.v7.2	65	12-33b	15	M	MZ	12-33	6	2	da	ba	ga	0	1	0	0	younger
65.v7.3	65	12-33b	15	M	MZ	12-33	6	3	a	ba	ga	0	0	0	1	younger
65.v7.4	65	12-33b	15	M	MZ	12-33	6	4	ga	ba	ga	0	0	1	0	younger
65.v7.5	65	12-33b	15	M	MZ	12-33	6	5	ga	ba	ga	0	0	1	0	younger
65.v7.6	65	12-33b	15	M	MZ	12-33	6	6	ga	ba	ga	0	0	1	0	younger
65.v7.7	65	12-33b	15	M	MZ	12-33	6	7	ga	ba	ga	0	0	1	0	younger
65.v7.8	65	12-33b	15	M	MZ	12-33	6	8	ga	ba	ga	0	0	1	0	younger
65.v8.1	65	12-33b	15	M	MZ	12-33	7	1	da	ba	ga	0	1	0	0	younger
65.v8.2	65	12-33b	15	M	MZ	12-33	7	2	da	ba	ga	0	1	0	0	younger
65.v8.3	65	12-33b	15	M	MZ	12-33	7	3	da	ba	ga	0	1	0	0	younger
65.v8.4	65	12-33b	15	M	MZ	12-33	7	4	da	ba	ga	0	1	0	0	younger
65.v8.5	65	12-33b	15	M	MZ	12-33	7	5	da	ba	ga	0	1	0	0	younger
65.v8.6	65	12-33b	15	M	MZ	12-33	7	6	da	ba	ga	0	1	0	0	younger
65.v8.7	65	12-33b	15	M	MZ	12-33	7	7	da	ba	ga	0	1	0	0	younger
65.v8.8	65	12-33b	15	M	MZ	12-33	7	8	da	ba	ga	0	1	0	0	younger
65.v9.1	65	12-33b	15	M	MZ	12-33	8	1	ta	pa	ka	0	1	0	0	younger
65.v9.2	65	12-33b	15	M	MZ	12-33	8	2	ta	pa	ka	0	1	0	0	younger
65.v9.3	65	12-33b	15	M	MZ	12-33	8	3	ta	pa	ka	0	1	0	0	younger
65.v9.4	65	12-33b	15	M	MZ	12-33	8	4	ta	pa	ka	0	1	0	0	younger
65.v9.5	65	12-33b	15	M	MZ	12-33	8	5	ta	pa	ka	0	1	0	0	younger
65.v9.6	65	12-33b	15	M	MZ	12-33	8	6	ta	pa	ka	0	1	0	0	younger
65.v9.7	65	12-33b	15	M	MZ	12-33	8	7	ta	pa	ka	0	1	0	0	younger
65.v9.8	65	12-33b	15	M	MZ	12-33	8	8	ta	pa	ka	0	1	0	0	younger
65.v10.1	65	12-33b	15	M	MZ	12-33	9	1	ta	pa	ka	0	1	0	0	younger
65.v10.2	65	12-33b	15	M	MZ	12-33	9	2	ta	pa	ka	0	1	0	0	younger
65.v10.3	65	12-33b	15	M	MZ	12-33	9	3	ta	pa	ka	0	1	0	0	younger
65.v10.4	65	12-33b	15	M	MZ	12-33	9	4	ta	pa	ka	0	1	0	0	younger
65.v10.5	65	12-33b	15	M	MZ	12-33	9	5	ta	pa	ka	0	1	0	0	younger
65.v10.6	65	12-33b	15	M	MZ	12-33	9	6	ta	pa	ka	0	1	0	0	younger
65.v10.7	65	12-33b	15	M	MZ	12-33	9	7	ta	pa	ka	0	1	0	0	younger
65.v10.8	65	12-33b	15	M	MZ	12-33	9	8	ta	pa	ka	0	1	0	0	younger
66.v2.1	66	12-33a	15	M	MZ	12-33	1	1	ba	ba	ga	1	0	0	0	older
66.v2.2	66	12-33a	15	M	MZ	12-33	1	2	ba	ba	ga	1	0	0	0	older
66.v2.3	66	12-33a	15	M	MZ	12-33	1	3	ba	ba	ga	1	0	0	0	older
66.v2.4	66	12-33a	15	M	MZ	12-33	1	4	ba	ba	ga	1	0	0	0	older
66.v2.5	66	12-33a	15	M	MZ	12-33	1	5	ba	ba	ga	1	0	0	0	older
66.v2.6	66	12-33a	15	M	MZ	12-33	1	6	pa	ba	ga	0	0	0	1	older
66.v2.7	66	12-33a	15	M	MZ	12-33	1	7	ba	ba	ga	1	0	0	0	older
66.v2.8	66	12-33a	15	M	MZ	12-33	1	8	ba	ba	ga	1	0	0	0	older
66.v3.1	66	12-33a	15	M	MZ	12-33	2	1	ba	ba	ga	1	0	0	0	older
66.v3.2	66	12-33a	15	M	MZ	12-33	2	2	ba	ba	ga	1	0	0	0	older
66.v3.3	66	12-33a	15	M	MZ	12-33	2	3	ba	ba	ga	1	0	0	0	older
66.v3.4	66	12-33a	15	M	MZ	12-33	2	4	ba	ba	ga	1	0	0	0	older
66.v3.5	66	12-33a	15	M	MZ	12-33	2	5	ba	ba	ga	1	0	0	0	older
66.v3.6	66	12-33a	15	M	MZ	12-33	2	6	ba	ba	ga	1	0	0	0	older
66.v3.7	66	12-33a	15	M	MZ	12-33	2	7	ba	ba	ga	1	0	0	0	older
66.v3.8	66	12-33a	15	M	MZ	12-33	2	8	ba	ba	ga	1	0	0	0	older
66.v4.1	66	12-33a	15	M	MZ	12-33	3	1	baba	baba	gaga	1	0	0	0	older
66.v4.2	66	12-33a	15	M	MZ	12-33	3	2	baba	baba	gaga	1	0	0	0	older
66.v4.3	66	12-33a	15	M	MZ	12-33	3	3	baba	baba	gaga	1	0	0	0	older
66.v4.4	66	12-33a	15	M	MZ	12-33	3	4	baba	baba	gaga	1	0	0	0	older
66.v4.5	66	12-33a	15	M	MZ	12-33	3	5	baba	baba	gaga	1	0	0	0	older
66.v4.6	66	12-33a	15	M	MZ	12-33	3	6	baba	baba	gaga	1	0	0	0	older
66.v4.7	66	12-33a	15	M	MZ	12-33	3	7	baba	baba	gaga	1	0	0	0	older
66.v4.8	66	12-33a	15	M	MZ	12-33	3	8	baba	baba	gaga	1	0	0	0	older
66.v5.1	66	12-33a	15	M	MZ	12-33	4	1	baba	baba	gaga	1	0	0	0	older
66.v5.2	66	12-33a	15	M	MZ	12-33	4	2	baba	baba	gaga	1	0	0	0	older
66.v5.3	66	12-33a	15	M	MZ	12-33	4	3	baba	baba	gaga	1	0	0	0	older
66.v5.4	66	12-33a	15	M	MZ	12-33	4	4	baba	baba	gaga	1	0	0	0	older
66.v5.5	66	12-33a	15	M	MZ	12-33	4	5	baba	baba	gaga	1	0	0	0	older
66.v5.6	66	12-33a	15	M	MZ	12-33	4	6	baba	baba	gaga	1	0	0	0	older
66.v5.7	66	12-33a	15	M	MZ	12-33	4	7	baba	baba	gaga	1	0	0	0	older
66.v5.8	66	12-33a	15	M	MZ	12-33	4	8	baba	baba	gaga	1	0	0	0	older
66.v6.1	66	12-33a	15	M	MZ	12-33	5	1	baba	baba	gaga	1	0	0	0	older
66.v6.2	66	12-33a	15	M	MZ	12-33	5	2	baba	baba	gaga	1	0	0	0	older
66.v6.3	66	12-33a	15	M	MZ	12-33	5	3	baba	baba	gaga	1	0	0	0	older
66.v6.4	66	12-33a	15	M	MZ	12-33	5	4	baba	baba	gaga	1	0	0	0	older
66.v6.5	66	12-33a	15	M	MZ	12-33	5	5	baba	baba	gaga	1	0	0	0	older
66.v6.6	66	12-33a	15	M	MZ	12-33	5	6	baba	baba	gaga	1	0	0	0	older
66.v6.7	66	12-33a	15	M	MZ	12-33	5	7	baba	baba	gaga	1	0	0	0	older
66.v6.8	66	12-33a	15	M	MZ	12-33	5	8	baba	baba	gaga	1	0	0	0	older
66.v7.1	66	12-33a	15	M	MZ	12-33	6	1	ba	ba	ga	1	0	0	0	older
66.v7.2	66	12-33a	15	M	MZ	12-33	6	2	ba	ba	ga	1	0	0	0	older
66.v7.3	66	12-33a	15	M	MZ	12-33	6	3	ba	ba	ga	1	0	0	0	older
66.v7.4	66	12-33a	15	M	MZ	12-33	6	4	ba	ba	ga	1	0	0	0	older
66.v7.5	66	12-33a	15	M	MZ	12-33	6	5	ba	ba	ga	1	0	0	0	older
66.v7.6	66	12-33a	15	M	MZ	12-33	6	6	b	ba	ga	0	0	0	1	older
66.v7.7	66	12-33a	15	M	MZ	12-33	6	7	ba	ba	ga	1	0	0	0	older
66.v7.8	66	12-33a	15	M	MZ	12-33	6	8	ba	ba	ga	1	0	0	0	older
66.v8.1	66	12-33a	15	M	MZ	12-33	7	1	da	ba	ga	0	1	0	0	older
66.v8.2	66	12-33a	15	M	MZ	12-33	7	2	ba	ba	ga	1	0	0	0	older
66.v8.3	66	12-33a	15	M	MZ	12-33	7	3	da	ba	ga	0	1	0	0	older
66.v8.4	66	12-33a	15	M	MZ	12-33	7	4	ba	ba	ga	1	0	0	0	older
66.v8.5	66	12-33a	15	M	MZ	12-33	7	5	ba	ba	ga	1	0	0	0	older
66.v8.6	66	12-33a	15	M	MZ	12-33	7	6	ba	ba	ga	1	0	0	0	older
66.v8.7	66	12-33a	15	M	MZ	12-33	7	7	pa	ba	ga	0	0	0	1	older
66.v8.8	66	12-33a	15	M	MZ	12-33	7	8	ba	ba	ga	1	0	0	0	older
66.v9.1	66	12-33a	15	M	MZ	12-33	8	1	pa	pa	ka	1	0	0	0	older
66.v9.2	66	12-33a	15	M	MZ	12-33	8	2	pa	pa	ka	1	0	0	0	older
66.v9.3	66	12-33a	15	M	MZ	12-33	8	3	pa	pa	ka	1	0	0	0	older
66.v9.4	66	12-33a	15	M	MZ	12-33	8	4	pa	pa	ka	1	0	0	0	older
66.v9.5	66	12-33a	15	M	MZ	12-33	8	5	pa	pa	ka	1	0	0	0	older
66.v9.6	66	12-33a	15	M	MZ	12-33	8	6	pa	pa	ka	1	0	0	0	older
66.v9.7	66	12-33a	15	M	MZ	12-33	8	7	pa	pa	ka	1	0	0	0	older
66.v9.8	66	12-33a	15	M	MZ	12-33	8	8	pa	pa	ka	1	0	0	0	older
66.v10.1	66	12-33a	15	M	MZ	12-33	9	1	ta	pa	ka	0	1	0	0	older
66.v10.2	66	12-33a	15	M	MZ	12-33	9	2	pa	pa	ka	1	0	0	0	older
66.v10.3	66	12-33a	15	M	MZ	12-33	9	3	pa	pa	ka	1	0	0	0	older
66.v10.4	66	12-33a	15	M	MZ	12-33	9	4	pa	pa	ka	1	0	0	0	older
66.v10.5	66	12-33a	15	M	MZ	12-33	9	5	pa	pa	ka	1	0	0	0	older
66.v10.6	66	12-33a	15	M	MZ	12-33	9	6	pa	pa	ka	1	0	0	0	older
66.v10.7	66	12-33a	15	M	MZ	12-33	9	7	pa	pa	ka	1	0	0	0	older
66.v10.8	66	12-33a	15	M	MZ	12-33	9	8	pa	pa	ka	1	0	0	0	older
67.v2.1	67	12-34a	19	F	MZ	12-34	1	1	ba	ba	ga	1	0	0	0	older
67.v2.2	67	12-34a	19	F	MZ	12-34	1	2	a	ba	ga	0	0	0	1	older
67.v2.3	67	12-34a	19	F	MZ	12-34	1	3	ba	ba	ga	1	0	0	0	older
67.v2.4	67	12-34a	19	F	MZ	12-34	1	4	ba	ba	ga	1	0	0	0	older
67.v2.5	67	12-34a	19	F	MZ	12-34	1	5	ba	ba	ga	1	0	0	0	older
67.v2.6	67	12-34a	19	F	MZ	12-34	1	6	ba	ba	ga	1	0	0	0	older
67.v2.7	67	12-34a	19	F	MZ	12-34	1	7	ba	ba	ga	1	0	0	0	older
67.v2.8	67	12-34a	19	F	MZ	12-34	1	8	ba	ba	ga	1	0	0	0	older
67.v3.1	67	12-34a	19	F	MZ	12-34	2	1	ba	ba	ga	1	0	0	0	older
67.v3.2	67	12-34a	19	F	MZ	12-34	2	2	da	ba	ga	0	1	0	0	older
67.v3.3	67	12-34a	19	F	MZ	12-34	2	3	da	ba	ga	0	1	0	0	older
67.v3.4	67	12-34a	19	F	MZ	12-34	2	4	da	ba	ga	0	1	0	0	older
67.v3.5	67	12-34a	19	F	MZ	12-34	2	5	da	ba	ga	0	1	0	0	older
67.v3.6	67	12-34a	19	F	MZ	12-34	2	6	da	ba	ga	0	1	0	0	older
67.v3.7	67	12-34a	19	F	MZ	12-34	2	7	ba	ba	ga	1	0	0	0	older
67.v3.8	67	12-34a	19	F	MZ	12-34	2	8	da	ba	ga	0	1	0	0	older
67.v4.1	67	12-34a	19	F	MZ	12-34	3	1	dada	baba	gaga	0	1	0	0	older
67.v4.2	67	12-34a	19	F	MZ	12-34	3	2	dada	baba	gaga	0	1	0	0	older
67.v4.3	67	12-34a	19	F	MZ	12-34	3	3	dada	baba	gaga	0	1	0	0	older
67.v4.4	67	12-34a	19	F	MZ	12-34	3	4	dada	baba	gaga	0	1	0	0	older
67.v4.5	67	12-34a	19	F	MZ	12-34	3	5	dada	baba	gaga	0	1	0	0	older
67.v4.6	67	12-34a	19	F	MZ	12-34	3	6	dada	baba	gaga	0	1	0	0	older
67.v4.7	67	12-34a	19	F	MZ	12-34	3	7	dada	baba	gaga	0	1	0	0	older
67.v4.8	67	12-34a	19	F	MZ	12-34	3	8	dada	baba	gaga	0	1	0	0	older
67.v5.1	67	12-34a	19	F	MZ	12-34	4	1	dada	baba	gaga	0	1	0	0	older
67.v5.2	67	12-34a	19	F	MZ	12-34	4	2	dada	baba	gaga	0	1	0	0	older
67.v5.3	67	12-34a	19	F	MZ	12-34	4	3	dada	baba	gaga	0	1	0	0	older
67.v5.4	67	12-34a	19	F	MZ	12-34	4	4	dada	baba	gaga	0	1	0	0	older
67.v5.5	67	12-34a	19	F	MZ	12-34	4	5	dada	baba	gaga	0	1	0	0	older
67.v5.6	67	12-34a	19	F	MZ	12-34	4	6	dada	baba	gaga	0	1	0	0	older
67.v5.7	67	12-34a	19	F	MZ	12-34	4	7	dada	baba	gaga	0	1	0	0	older
67.v5.8	67	12-34a	19	F	MZ	12-34	4	8	dada	baba	gaga	0	1	0	0	older
67.v6.1	67	12-34a	19	F	MZ	12-34	5	1	dada	baba	gaga	0	1	0	0	older
67.v6.2	67	12-34a	19	F	MZ	12-34	5	2	baba	baba	gaga	1	0	0	0	older
67.v6.3	67	12-34a	19	F	MZ	12-34	5	3	dada	baba	gaga	0	1	0	0	older
67.v6.4	67	12-34a	19	F	MZ	12-34	5	4	baba	baba	gaga	1	0	0	0	older
67.v6.5	67	12-34a	19	F	MZ	12-34	5	5	baba	baba	gaga	1	0	0	0	older
67.v6.6	67	12-34a	19	F	MZ	12-34	5	6	baba	baba	gaga	1	0	0	0	older
67.v6.7	67	12-34a	19	F	MZ	12-34	5	7	baba	baba	gaga	1	0	0	0	older
67.v6.8	67	12-34a	19	F	MZ	12-34	5	8	baba	baba	gaga	1	0	0	0	older
67.v7.1	67	12-34a	19	F	MZ	12-34	6	1	a	ba	ga	0	0	0	1	older
67.v7.2	67	12-34a	19	F	MZ	12-34	6	2	da	ba	ga	0	1	0	0	older
67.v7.3	67	12-34a	19	F	MZ	12-34	6	3	da	ba	ga	0	1	0	0	older
67.v7.4	67	12-34a	19	F	MZ	12-34	6	4	da	ba	ga	0	1	0	0	older
67.v7.5	67	12-34a	19	F	MZ	12-34	6	5	da	ba	ga	0	1	0	0	older
67.v7.6	67	12-34a	19	F	MZ	12-34	6	6	da	ba	ga	0	1	0	0	older
67.v7.7	67	12-34a	19	F	MZ	12-34	6	7	da	ba	ga	0	1	0	0	older
67.v7.8	67	12-34a	19	F	MZ	12-34	6	8	da	ba	ga	0	1	0	0	older
67.v8.1	67	12-34a	19	F	MZ	12-34	7	1	da	ba	ga	0	1	0	0	older
67.v8.2	67	12-34a	19	F	MZ	12-34	7	2	a	ba	ga	0	0	0	1	older
67.v8.3	67	12-34a	19	F	MZ	12-34	7	3	da	ba	ga	0	1	0	0	older
67.v8.4	67	12-34a	19	F	MZ	12-34	7	4	da	ba	ga	0	1	0	0	older
67.v8.5	67	12-34a	19	F	MZ	12-34	7	5	ba	ba	ga	1	0	0	0	older
67.v8.6	67	12-34a	19	F	MZ	12-34	7	6	ba	ba	ga	1	0	0	0	older
67.v8.7	67	12-34a	19	F	MZ	12-34	7	7	ba	ba	ga	1	0	0	0	older
67.v8.8	67	12-34a	19	F	MZ	12-34	7	8	da	ba	ga	0	1	0	0	older
67.v9.1	67	12-34a	19	F	MZ	12-34	8	1	ta	pa	ka	0	1	0	0	older
67.v9.2	67	12-34a	19	F	MZ	12-34	8	2	ta	pa	ka	0	1	0	0	older
67.v9.3	67	12-34a	19	F	MZ	12-34	8	3	ta	pa	ka	0	1	0	0	older
67.v9.4	67	12-34a	19	F	MZ	12-34	8	4	ta	pa	ka	0	1	0	0	older
67.v9.5	67	12-34a	19	F	MZ	12-34	8	5	ta	pa	ka	0	1	0	0	older
67.v9.6	67	12-34a	19	F	MZ	12-34	8	6	ta	pa	ka	0	1	0	0	older
67.v9.7	67	12-34a	19	F	MZ	12-34	8	7	ta	pa	ka	0	1	0	0	older
67.v9.8	67	12-34a	19	F	MZ	12-34	8	8	ta	pa	ka	0	1	0	0	older
67.v10.1	67	12-34a	19	F	MZ	12-34	9	1	ta	pa	ka	0	1	0	0	older
67.v10.2	67	12-34a	19	F	MZ	12-34	9	2	ta	pa	ka	0	1	0	0	older
67.v10.3	67	12-34a	19	F	MZ	12-34	9	3	a	pa	ka	0	0	0	1	older
67.v10.4	67	12-34a	19	F	MZ	12-34	9	4	ta	pa	ka	0	1	0	0	older
67.v10.5	67	12-34a	19	F	MZ	12-34	9	5	ta	pa	ka	0	1	0	0	older
67.v10.6	67	12-34a	19	F	MZ	12-34	9	6	ta	pa	ka	0	1	0	0	older
67.v10.7	67	12-34a	19	F	MZ	12-34	9	7	ta	pa	ka	0	1	0	0	older
67.v10.8	67	12-34a	19	F	MZ	12-34	9	8	ta	pa	ka	0	1	0	0	older
68.v2.1	68	12-34b	19	F	MZ	12-34	1	1	ba	ba	ga	1	0	0	0	younger
68.v2.2	68	12-34b	19	F	MZ	12-34	1	2	ba	ba	ga	1	0	0	0	younger
68.v2.3	68	12-34b	19	F	MZ	12-34	1	3	ba	ba	ga	1	0	0	0	younger
68.v2.4	68	12-34b	19	F	MZ	12-34	1	4	ba	ba	ga	1	0	0	0	younger
68.v2.5	68	12-34b	19	F	MZ	12-34	1	5	ba	ba	ga	1	0	0	0	younger
68.v2.6	68	12-34b	19	F	MZ	12-34	1	6	ba	ba	ga	1	0	0	0	younger
68.v2.7	68	12-34b	19	F	MZ	12-34	1	7	ba	ba	ga	1	0	0	0	younger
68.v2.8	68	12-34b	19	F	MZ	12-34	1	8	ba	ba	ga	1	0	0	0	younger
68.v3.1	68	12-34b	19	F	MZ	12-34	2	1	ba	ba	ga	1	0	0	0	younger
68.v3.2	68	12-34b	19	F	MZ	12-34	2	2	ba	ba	ga	1	0	0	0	younger
68.v3.3	68	12-34b	19	F	MZ	12-34	2	3	ba	ba	ga	1	0	0	0	younger
68.v3.4	68	12-34b	19	F	MZ	12-34	2	4	ba	ba	ga	1	0	0	0	younger
68.v3.5	68	12-34b	19	F	MZ	12-34	2	5	ba	ba	ga	1	0	0	0	younger
68.v3.6	68	12-34b	19	F	MZ	12-34	2	6	ba	ba	ga	1	0	0	0	younger
68.v3.7	68	12-34b	19	F	MZ	12-34	2	7	ba	ba	ga	1	0	0	0	younger
68.v3.8	68	12-34b	19	F	MZ	12-34	2	8	ba	ba	ga	1	0	0	0	younger
68.v4.1	68	12-34b	19	F	MZ	12-34	3	1	aa	baba	gaga	0	0	0	1	younger
68.v4.2	68	12-34b	19	F	MZ	12-34	3	2	baba	baba	gaga	1	0	0	0	younger
68.v4.3	68	12-34b	19	F	MZ	12-34	3	3	baba	baba	gaga	1	0	0	0	younger
68.v4.4	68	12-34b	19	F	MZ	12-34	3	4	baba	baba	gaga	1	0	0	0	younger
68.v4.5	68	12-34b	19	F	MZ	12-34	3	5	baba	baba	gaga	1	0	0	0	younger
68.v4.6	68	12-34b	19	F	MZ	12-34	3	6	gaga	baba	gaga	0	0	1	0	younger
68.v4.7	68	12-34b	19	F	MZ	12-34	3	7	baba	baba	gaga	1	0	0	0	younger
68.v4.8	68	12-34b	19	F	MZ	12-34	3	8	gaga	baba	gaga	0	0	1	0	younger
68.v5.1	68	12-34b	19	F	MZ	12-34	4	1	baba	baba	gaga	1	0	0	0	younger
68.v5.2	68	12-34b	19	F	MZ	12-34	4	2	baba	baba	gaga	1	0	0	0	younger
68.v5.3	68	12-34b	19	F	MZ	12-34	4	3	baba	baba	gaga	1	0	0	0	younger
68.v5.4	68	12-34b	19	F	MZ	12-34	4	4	baba	baba	gaga	1	0	0	0	younger
68.v5.5	68	12-34b	19	F	MZ	12-34	4	5	gaga	baba	gaga	0	0	1	0	younger
68.v5.6	68	12-34b	19	F	MZ	12-34	4	6	baba	baba	gaga	1	0	0	0	younger
68.v5.7	68	12-34b	19	F	MZ	12-34	4	7	baba	baba	gaga	1	0	0	0	younger
68.v5.8	68	12-34b	19	F	MZ	12-34	4	8	gaga	baba	gaga	0	0	1	0	younger
68.v6.1	68	12-34b	19	F	MZ	12-34	5	1	baba	baba	gaga	1	0	0	0	younger
68.v6.2	68	12-34b	19	F	MZ	12-34	5	2	baba	baba	gaga	1	0	0	0	younger
68.v6.3	68	12-34b	19	F	MZ	12-34	5	3	baba	baba	gaga	1	0	0	0	younger
68.v6.4	68	12-34b	19	F	MZ	12-34	5	4	baba	baba	gaga	1	0	0	0	younger
68.v6.5	68	12-34b	19	F	MZ	12-34	5	5	baba	baba	gaga	1	0	0	0	younger
68.v6.6	68	12-34b	19	F	MZ	12-34	5	6	baba	baba	gaga	1	0	0	0	younger
68.v6.7	68	12-34b	19	F	MZ	12-34	5	7	baba	baba	gaga	1	0	0	0	younger
68.v6.8	68	12-34b	19	F	MZ	12-34	5	8	baba	baba	gaga	1	0	0	0	younger
68.v7.1	68	12-34b	19	F	MZ	12-34	6	1	ba	ba	ga	1	0	0	0	younger
68.v7.2	68	12-34b	19	F	MZ	12-34	6	2	ba	ba	ga	1	0	0	0	younger
68.v7.3	68	12-34b	19	F	MZ	12-34	6	3	ba	ba	ga	1	0	0	0	younger
68.v7.4	68	12-34b	19	F	MZ	12-34	6	4	a	ba	ga	0	0	0	1	younger
68.v7.5	68	12-34b	19	F	MZ	12-34	6	5	ba	ba	ga	1	0	0	0	younger
68.v7.6	68	12-34b	19	F	MZ	12-34	6	6	ba	ba	ga	1	0	0	0	younger
68.v7.7	68	12-34b	19	F	MZ	12-34	6	7	a	ba	ga	0	0	0	1	younger
68.v7.8	68	12-34b	19	F	MZ	12-34	6	8	a	ba	ga	0	0	0	1	younger
68.v8.1	68	12-34b	19	F	MZ	12-34	7	1	ba	ba	ga	1	0	0	0	younger
68.v8.2	68	12-34b	19	F	MZ	12-34	7	2	a	ba	ga	0	0	0	1	younger
68.v8.3	68	12-34b	19	F	MZ	12-34	7	3	ba	ba	ga	1	0	0	0	younger
68.v8.4	68	12-34b	19	F	MZ	12-34	7	4	ba	ba	ga	1	0	0	0	younger
68.v8.5	68	12-34b	19	F	MZ	12-34	7	5	ba	ba	ga	1	0	0	0	younger
68.v8.6	68	12-34b	19	F	MZ	12-34	7	6	ba	ba	ga	1	0	0	0	younger
68.v8.7	68	12-34b	19	F	MZ	12-34	7	7	ba	ba	ga	1	0	0	0	younger
68.v8.8	68	12-34b	19	F	MZ	12-34	7	8	ba	ba	ga	1	0	0	0	younger
68.v9.1	68	12-34b	19	F	MZ	12-34	8	1	pa	pa	ka	1	0	0	0	younger
68.v9.2	68	12-34b	19	F	MZ	12-34	8	2	pa	pa	ka	1	0	0	0	younger
68.v9.3	68	12-34b	19	F	MZ	12-34	8	3	pa	pa	ka	1	0	0	0	younger
68.v9.4	68	12-34b	19	F	MZ	12-34	8	4	pa	pa	ka	1	0	0	0	younger
68.v9.5	68	12-34b	19	F	MZ	12-34	8	5	pa	pa	ka	1	0	0	0	younger
68.v9.6	68	12-34b	19	F	MZ	12-34	8	6	pa	pa	ka	1	0	0	0	younger
68.v9.7	68	12-34b	19	F	MZ	12-34	8	7	ta	pa	ka	0	1	0	0	younger
68.v9.8	68	12-34b	19	F	MZ	12-34	8	8	pa	pa	ka	1	0	0	0	younger
68.v10.1	68	12-34b	19	F	MZ	12-34	9	1	ta	pa	ka	0	1	0	0	younger
68.v10.2	68	12-34b	19	F	MZ	12-34	9	2	pa	pa	ka	1	0	0	0	younger
68.v10.3	68	12-34b	19	F	MZ	12-34	9	3	pa	pa	ka	1	0	0	0	younger
68.v10.4	68	12-34b	19	F	MZ	12-34	9	4	ta	pa	ka	0	1	0	0	younger
68.v10.5	68	12-34b	19	F	MZ	12-34	9	5	ta	pa	ka	0	1	0	0	younger
68.v10.6	68	12-34b	19	F	MZ	12-34	9	6	pa	pa	ka	1	0	0	0	younger
68.v10.7	68	12-34b	19	F	MZ	12-34	9	7	ta	pa	ka	0	1	0	0	younger
68.v10.8	68	12-34b	19	F	MZ	12-34	9	8	ta	pa	ka	0	1	0	0	younger
69.v2.1	69	12-35b	18	F	MZ	12-35	1	1	bu	ba	ga	0	0	0	1	younger
69.v2.2	69	12-35b	18	F	MZ	12-35	1	2	bu	ba	ga	0	0	0	1	younger
69.v2.3	69	12-35b	18	F	MZ	12-35	1	3	bu	ba	ga	0	0	0	1	younger
69.v2.4	69	12-35b	18	F	MZ	12-35	1	4	ba	ba	ga	1	0	0	0	younger
69.v2.5	69	12-35b	18	F	MZ	12-35	1	5	bu	ba	ga	0	0	0	1	younger
69.v2.6	69	12-35b	18	F	MZ	12-35	1	6	ba	ba	ga	1	0	0	0	younger
69.v2.7	69	12-35b	18	F	MZ	12-35	1	7	bu	ba	ga	0	0	0	1	younger
69.v2.8	69	12-35b	18	F	MZ	12-35	1	8	ba	ba	ga	1	0	0	0	younger
69.v3.1	69	12-35b	18	F	MZ	12-35	2	1	ba	ba	ga	1	0	0	0	younger
69.v3.2	69	12-35b	18	F	MZ	12-35	2	2	da	ba	ga	0	1	0	0	younger
69.v3.3	69	12-35b	18	F	MZ	12-35	2	3	ba	ba	ga	1	0	0	0	younger
69.v3.4	69	12-35b	18	F	MZ	12-35	2	4	bu	ba	ga	0	0	0	1	younger
69.v3.5	69	12-35b	18	F	MZ	12-35	2	5	bu	ba	ga	0	0	0	1	younger
69.v3.6	69	12-35b	18	F	MZ	12-35	2	6	ba	ba	ga	1	0	0	0	younger
69.v3.7	69	12-35b	18	F	MZ	12-35	2	7	ba	ba	ga	1	0	0	0	younger
69.v3.8	69	12-35b	18	F	MZ	12-35	2	8	ba	ba	ga	1	0	0	0	younger
69.v4.1	69	12-35b	18	F	MZ	12-35	3	1	baibai	baba	gaga	0	0	0	1	younger
69.v4.2	69	12-35b	18	F	MZ	12-35	3	2	baba	baba	gaga	1	0	0	0	younger
69.v4.3	69	12-35b	18	F	MZ	12-35	3	3	baba	baba	gaga	1	0	0	0	younger
69.v4.4	69	12-35b	18	F	MZ	12-35	3	4	baba	baba	gaga	1	0	0	0	younger
69.v4.5	69	12-35b	18	F	MZ	12-35	3	5	baba	baba	gaga	1	0	0	0	younger
69.v4.6	69	12-35b	18	F	MZ	12-35	3	6	baba	baba	gaga	1	0	0	0	younger
69.v4.7	69	12-35b	18	F	MZ	12-35	3	7	baba	baba	gaga	1	0	0	0	younger
69.v4.8	69	12-35b	18	F	MZ	12-35	3	8	baba	baba	gaga	1	0	0	0	younger
69.v5.1	69	12-35b	18	F	MZ	12-35	4	1	baba	baba	gaga	1	0	0	0	younger
69.v5.2	69	12-35b	18	F	MZ	12-35	4	2	baba	baba	gaga	1	0	0	0	younger
69.v5.3	69	12-35b	18	F	MZ	12-35	4	3	baba	baba	gaga	1	0	0	0	younger
69.v5.4	69	12-35b	18	F	MZ	12-35	4	4	baba	baba	gaga	1	0	0	0	younger
69.v5.5	69	12-35b	18	F	MZ	12-35	4	5	baba	baba	gaga	1	0	0	0	younger
69.v5.6	69	12-35b	18	F	MZ	12-35	4	6	fada	baba	gaga	0	0.5	0	0.5	younger
69.v5.7	69	12-35b	18	F	MZ	12-35	4	7	baba	baba	gaga	1	0	0	0	younger
69.v5.8	69	12-35b	18	F	MZ	12-35	4	8	gaga	baba	gaga	0	0	1	0	younger
69.v6.1	69	12-35b	18	F	MZ	12-35	5	1	baba	baba	gaga	1	0	0	0	younger
69.v6.2	69	12-35b	18	F	MZ	12-35	5	2	dada	baba	gaga	0	1	0	0	younger
69.v6.3	69	12-35b	18	F	MZ	12-35	5	3	fada	baba	gaga	0	0.5	0	0.5	younger
69.v6.4	69	12-35b	18	F	MZ	12-35	5	4	dada	baba	gaga	0	1	0	0	younger
69.v6.5	69	12-35b	18	F	MZ	12-35	5	5	fada	baba	gaga	0	0.5	0	0.5	younger
69.v6.6	69	12-35b	18	F	MZ	12-35	5	6	baba	baba	gaga	1	0	0	0	younger
69.v6.7	69	12-35b	18	F	MZ	12-35	5	7	baba	baba	gaga	1	0	0	0	younger
69.v6.8	69	12-35b	18	F	MZ	12-35	5	8	a	baba	gaga	0	0	0	1	younger
69.v7.1	69	12-35b	18	F	MZ	12-35	6	1	a	ba	ga	0	0	0	1	younger
69.v7.2	69	12-35b	18	F	MZ	12-35	6	2	pa	ba	ga	0	0	0	1	younger
69.v7.3	69	12-35b	18	F	MZ	12-35	6	3	bu	ba	ga	0	0	0	1	younger
69.v7.4	69	12-35b	18	F	MZ	12-35	6	4	bu	ba	ga	0	0	0	1	younger
69.v7.5	69	12-35b	18	F	MZ	12-35	6	5	bu	ba	ga	0	0	0	1	younger
69.v7.6	69	12-35b	18	F	MZ	12-35	6	6	a	ba	ga	0	0	0	1	younger
69.v7.7	69	12-35b	18	F	MZ	12-35	6	7	a	ba	ga	0	0	0	1	younger
69.v7.8	69	12-35b	18	F	MZ	12-35	6	8	a	ba	ga	0	0	0	1	younger
69.v8.1	69	12-35b	18	F	MZ	12-35	7	1	ba	ba	ga	1	0	0	0	younger
69.v8.2	69	12-35b	18	F	MZ	12-35	7	2	ba	ba	ga	1	0	0	0	younger
69.v8.3	69	12-35b	18	F	MZ	12-35	7	3	da	ba	ga	0	1	0	0	younger
69.v8.4	69	12-35b	18	F	MZ	12-35	7	4	bu	ba	ga	0	0	0	1	younger
69.v8.5	69	12-35b	18	F	MZ	12-35	7	5	ba	ba	ga	1	0	0	0	younger
69.v8.6	69	12-35b	18	F	MZ	12-35	7	6	bu	ba	ga	0	0	0	1	younger
69.v8.7	69	12-35b	18	F	MZ	12-35	7	7	ba	ba	ga	1	0	0	0	younger
69.v8.8	69	12-35b	18	F	MZ	12-35	7	8	bu	ba	ga	0	0	0	1	younger
69.v9.1	69	12-35b	18	F	MZ	12-35	8	1	pa	pa	ka	1	0	0	0	younger
69.v9.2	69	12-35b	18	F	MZ	12-35	8	2	pa	pa	ka	1	0	0	0	younger
69.v9.3	69	12-35b	18	F	MZ	12-35	8	3	ta	pa	ka	0	1	0	0	younger
69.v9.4	69	12-35b	18	F	MZ	12-35	8	4	pa	pa	ka	1	0	0	0	younger
69.v9.5	69	12-35b	18	F	MZ	12-35	8	5	a	pa	ka	0	0	0	1	younger
69.v9.6	69	12-35b	18	F	MZ	12-35	8	6	pa	pa	ka	1	0	0	0	younger
69.v9.7	69	12-35b	18	F	MZ	12-35	8	7	ta	pa	ka	0	1	0	0	younger
69.v9.8	69	12-35b	18	F	MZ	12-35	8	8	pa	pa	ka	1	0	0	0	younger
69.v10.1	69	12-35b	18	F	MZ	12-35	9	1	ta	pa	ka	0	1	0	0	younger
69.v10.2	69	12-35b	18	F	MZ	12-35	9	2	pa	pa	ka	1	0	0	0	younger
69.v10.3	69	12-35b	18	F	MZ	12-35	9	3	ta	pa	ka	0	1	0	0	younger
69.v10.4	69	12-35b	18	F	MZ	12-35	9	4	ta	pa	ka	0	1	0	0	younger
69.v10.5	69	12-35b	18	F	MZ	12-35	9	5	ta	pa	ka	0	1	0	0	younger
69.v10.6	69	12-35b	18	F	MZ	12-35	9	6	pa	pa	ka	1	0	0	0	younger
69.v10.7	69	12-35b	18	F	MZ	12-35	9	7	ta	pa	ka	0	1	0	0	younger
69.v10.8	69	12-35b	18	F	MZ	12-35	9	8	ta	pa	ka	0	1	0	0	younger
70.v2.1	70	12-35a	18	F	MZ	12-35	1	1	ba	ba	ga	1	0	0	0	older
70.v2.2	70	12-35a	18	F	MZ	12-35	1	2	ba	ba	ga	1	0	0	0	older
70.v2.3	70	12-35a	18	F	MZ	12-35	1	3	ba	ba	ga	1	0	0	0	older
70.v2.4	70	12-35a	18	F	MZ	12-35	1	4	ba	ba	ga	1	0	0	0	older
70.v2.5	70	12-35a	18	F	MZ	12-35	1	5	ba	ba	ga	1	0	0	0	older
70.v2.6	70	12-35a	18	F	MZ	12-35	1	6	ba	ba	ga	1	0	0	0	older
70.v2.7	70	12-35a	18	F	MZ	12-35	1	7	ba	ba	ga	1	0	0	0	older
70.v2.8	70	12-35a	18	F	MZ	12-35	1	8	ba	ba	ga	1	0	0	0	older
70.v3.1	70	12-35a	18	F	MZ	12-35	2	1	ma	ba	ga	0	0	0	1	older
70.v3.2	70	12-35a	18	F	MZ	12-35	2	2	ma	ba	ga	0	0	0	1	older
70.v3.3	70	12-35a	18	F	MZ	12-35	2	3	ma	ba	ga	0	0	0	1	older
70.v3.4	70	12-35a	18	F	MZ	12-35	2	4	ma	ba	ga	0	0	0	1	older
70.v3.5	70	12-35a	18	F	MZ	12-35	2	5	ba	ba	ga	1	0	0	0	older
70.v3.6	70	12-35a	18	F	MZ	12-35	2	6	na	ba	ga	0	0	0	1	older
70.v3.7	70	12-35a	18	F	MZ	12-35	2	7	ma	ba	ga	0	0	0	1	older
70.v3.8	70	12-35a	18	F	MZ	12-35	2	8	na	ba	ga	0	0	0	1	older
70.v4.1	70	12-35a	18	F	MZ	12-35	3	1	mama	baba	gaga	0	0	0	1	older
70.v4.2	70	12-35a	18	F	MZ	12-35	3	2	dada	baba	gaga	0	1	0	0	older
70.v4.3	70	12-35a	18	F	MZ	12-35	3	3	nana	baba	gaga	0	0	0	1	older
70.v4.4	70	12-35a	18	F	MZ	12-35	3	4	gaga	baba	gaga	0	0	1	0	older
70.v4.5	70	12-35a	18	F	MZ	12-35	3	5	gaga	baba	gaga	0	0	1	0	older
70.v4.6	70	12-35a	18	F	MZ	12-35	3	6	gaga	baba	gaga	0	0	1	0	older
70.v4.7	70	12-35a	18	F	MZ	12-35	3	7	aa	baba	gaga	0	0	0	1	older
70.v4.8	70	12-35a	18	F	MZ	12-35	3	8	gaga	baba	gaga	0	0	1	0	older
70.v5.1	70	12-35a	18	F	MZ	12-35	4	1	gaga	baba	gaga	0	0	1	0	older
70.v5.2	70	12-35a	18	F	MZ	12-35	4	2	baba	baba	gaga	1	0	0	0	older
70.v5.3	70	12-35a	18	F	MZ	12-35	4	3	gaga	baba	gaga	0	0	1	0	older
70.v5.4	70	12-35a	18	F	MZ	12-35	4	4	dada	baba	gaga	0	1	0	0	older
70.v5.5	70	12-35a	18	F	MZ	12-35	4	5	fafa	baba	gaga	0	0	0	1	older
70.v5.6	70	12-35a	18	F	MZ	12-35	4	6	gaga	baba	gaga	0	0	1	0	older
70.v5.7	70	12-35a	18	F	MZ	12-35	4	7	gaga	baba	gaga	0	0	1	0	older
70.v5.8	70	12-35a	18	F	MZ	12-35	4	8	gaga	baba	gaga	0	0	1	0	older
70.v6.1	70	12-35a	18	F	MZ	12-35	5	1	baba	baba	gaga	1	0	0	0	older
70.v6.2	70	12-35a	18	F	MZ	12-35	5	2	baba	baba	gaga	1	0	0	0	older
70.v6.3	70	12-35a	18	F	MZ	12-35	5	3	baba	baba	gaga	1	0	0	0	older
70.v6.4	70	12-35a	18	F	MZ	12-35	5	4	baba	baba	gaga	1	0	0	0	older
70.v6.5	70	12-35a	18	F	MZ	12-35	5	5	baba	baba	gaga	1	0	0	0	older
70.v6.6	70	12-35a	18	F	MZ	12-35	5	6	baba	baba	gaga	1	0	0	0	older
70.v6.7	70	12-35a	18	F	MZ	12-35	5	7	baba	baba	gaga	1	0	0	0	older
70.v6.8	70	12-35a	18	F	MZ	12-35	5	8	baba	baba	gaga	1	0	0	0	older
70.v7.1	70	12-35a	18	F	MZ	12-35	6	1	a	ba	ga	0	0	0	1	older
70.v7.2	70	12-35a	18	F	MZ	12-35	6	2	ba	ba	ga	1	0	0	0	older
70.v7.3	70	12-35a	18	F	MZ	12-35	6	3	a	ba	ga	0	0	0	1	older
70.v7.4	70	12-35a	18	F	MZ	12-35	6	4	a	ba	ga	0	0	0	1	older
70.v7.5	70	12-35a	18	F	MZ	12-35	6	5	a	ba	ga	0	0	0	1	older
70.v7.6	70	12-35a	18	F	MZ	12-35	6	6	a	ba	ga	0	0	0	1	older
70.v7.7	70	12-35a	18	F	MZ	12-35	6	7	a	ba	ga	0	0	0	1	older
70.v7.8	70	12-35a	18	F	MZ	12-35	6	8	a	ba	ga	0	0	0	1	older
70.v8.1	70	12-35a	18	F	MZ	12-35	7	1	da	ba	ga	0	1	0	0	older
70.v8.2	70	12-35a	18	F	MZ	12-35	7	2	da	ba	ga	0	1	0	0	older
70.v8.3	70	12-35a	18	F	MZ	12-35	7	3	da	ba	ga	0	1	0	0	older
70.v8.4	70	12-35a	18	F	MZ	12-35	7	4	ba	ba	ga	1	0	0	0	older
70.v8.5	70	12-35a	18	F	MZ	12-35	7	5	ba	ba	ga	1	0	0	0	older
70.v8.6	70	12-35a	18	F	MZ	12-35	7	6	ba	ba	ga	1	0	0	0	older
70.v8.7	70	12-35a	18	F	MZ	12-35	7	7	ba	ba	ga	1	0	0	0	older
70.v8.8	70	12-35a	18	F	MZ	12-35	7	8	ba	ba	ga	1	0	0	0	older
70.v9.1	70	12-35a	18	F	MZ	12-35	8	1	pa	pa	ka	1	0	0	0	older
70.v9.2	70	12-35a	18	F	MZ	12-35	8	2	tao	pa	ka	0	0	0	1	older
70.v9.3	70	12-35a	18	F	MZ	12-35	8	3	pa	pa	ka	1	0	0	0	older
70.v9.4	70	12-35a	18	F	MZ	12-35	8	4	ta	pa	ka	0	1	0	0	older
70.v9.5	70	12-35a	18	F	MZ	12-35	8	5	pa	pa	ka	1	0	0	0	older
70.v9.6	70	12-35a	18	F	MZ	12-35	8	6	pa	pa	ka	1	0	0	0	older
70.v9.7	70	12-35a	18	F	MZ	12-35	8	7	pa	pa	ka	1	0	0	0	older
70.v9.8	70	12-35a	18	F	MZ	12-35	8	8	pa	pa	ka	1	0	0	0	older
70.v10.1	70	12-35a	18	F	MZ	12-35	9	1	ta	pa	ka	0	1	0	0	older
70.v10.2	70	12-35a	18	F	MZ	12-35	9	2	ta	pa	ka	0	1	0	0	older
70.v10.3	70	12-35a	18	F	MZ	12-35	9	3	ta	pa	ka	0	1	0	0	older
70.v10.4	70	12-35a	18	F	MZ	12-35	9	4	ta	pa	ka	0	1	0	0	older
70.v10.5	70	12-35a	18	F	MZ	12-35	9	5	ta	pa	ka	0	1	0	0	older
70.v10.6	70	12-35a	18	F	MZ	12-35	9	6	ta	pa	ka	0	1	0	0	older
70.v10.7	70	12-35a	18	F	MZ	12-35	9	7	ta	pa	ka	0	1	0	0	older
70.v10.8	70	12-35a	18	F	MZ	12-35	9	8	ta	pa	ka	0	1	0	0	older
71.v2.1	71	12-36a	15	M	MZ	12-36	1	1	ba	ba	ga	1	0	0	0	older
71.v2.2	71	12-36a	15	M	MZ	12-36	1	2	ba	ba	ga	1	0	0	0	older
71.v2.3	71	12-36a	15	M	MZ	12-36	1	3	ba	ba	ga	1	0	0	0	older
71.v2.4	71	12-36a	15	M	MZ	12-36	1	4	ba	ba	ga	1	0	0	0	older
71.v2.5	71	12-36a	15	M	MZ	12-36	1	5	ba	ba	ga	1	0	0	0	older
71.v2.6	71	12-36a	15	M	MZ	12-36	1	6	ba	ba	ga	1	0	0	0	older
71.v2.7	71	12-36a	15	M	MZ	12-36	1	7	ba	ba	ga	1	0	0	0	older
71.v2.8	71	12-36a	15	M	MZ	12-36	1	8	ba	ba	ga	1	0	0	0	older
71.v3.1	71	12-36a	15	M	MZ	12-36	2	1	la	ba	ga	0	0	0	1	older
71.v3.2	71	12-36a	15	M	MZ	12-36	2	2	da	ba	ga	0	1	0	0	older
71.v3.3	71	12-36a	15	M	MZ	12-36	2	3	da	ba	ga	0	1	0	0	older
71.v3.4	71	12-36a	15	M	MZ	12-36	2	4	la	ba	ga	0	0	0	1	older
71.v3.5	71	12-36a	15	M	MZ	12-36	2	5	da	ba	ga	0	1	0	0	older
71.v3.6	71	12-36a	15	M	MZ	12-36	2	6	ba	ba	ga	1	0	0	0	older
71.v3.7	71	12-36a	15	M	MZ	12-36	2	7	ba	ba	ga	1	0	0	0	older
71.v3.8	71	12-36a	15	M	MZ	12-36	2	8	la	ba	ga	0	0	0	1	older
71.v4.1	71	12-36a	15	M	MZ	12-36	3	1	lala	baba	gaga	0	0	0	1	older
71.v4.2	71	12-36a	15	M	MZ	12-36	3	2	lala	baba	gaga	0	0	0	1	older
71.v4.3	71	12-36a	15	M	MZ	12-36	3	3	lala	baba	gaga	0	0	0	1	older
71.v4.4	71	12-36a	15	M	MZ	12-36	3	4	lala	baba	gaga	0	0	0	1	older
71.v4.5	71	12-36a	15	M	MZ	12-36	3	5	lala	baba	gaga	0	0	0	1	older
71.v4.6	71	12-36a	15	M	MZ	12-36	3	6	lala	baba	gaga	0	0	0	1	older
71.v4.7	71	12-36a	15	M	MZ	12-36	3	7	lala	baba	gaga	0	0	0	1	older
71.v4.8	71	12-36a	15	M	MZ	12-36	3	8	lala	baba	gaga	0	0	0	1	older
71.v5.1	71	12-36a	15	M	MZ	12-36	4	1	lala	baba	gaga	0	0	0	1	older
71.v5.2	71	12-36a	15	M	MZ	12-36	4	2	dada	baba	gaga	0	1	0	0	older
71.v5.3	71	12-36a	15	M	MZ	12-36	4	3	lala	baba	gaga	0	0	0	1	older
71.v5.4	71	12-36a	15	M	MZ	12-36	4	4	lala	baba	gaga	0	0	0	1	older
71.v5.5	71	12-36a	15	M	MZ	12-36	4	5	lala	baba	gaga	0	0	0	1	older
71.v5.6	71	12-36a	15	M	MZ	12-36	4	6	baba	baba	gaga	1	0	0	0	older
71.v5.7	71	12-36a	15	M	MZ	12-36	4	7	lala	baba	gaga	0	0	0	1	older
71.v5.8	71	12-36a	15	M	MZ	12-36	4	8	lala	baba	gaga	0	0	0	1	older
71.v6.1	71	12-36a	15	M	MZ	12-36	5	1	baba	baba	gaga	1	0	0	0	older
71.v6.2	71	12-36a	15	M	MZ	12-36	5	2	baba	baba	gaga	1	0	0	0	older
71.v6.3	71	12-36a	15	M	MZ	12-36	5	3	baba	baba	gaga	1	0	0	0	older
71.v6.4	71	12-36a	15	M	MZ	12-36	5	4	baba	baba	gaga	1	0	0	0	older
71.v6.5	71	12-36a	15	M	MZ	12-36	5	5	baba	baba	gaga	1	0	0	0	older
71.v6.6	71	12-36a	15	M	MZ	12-36	5	6	baba	baba	gaga	1	0	0	0	older
71.v6.7	71	12-36a	15	M	MZ	12-36	5	7	baba	baba	gaga	1	0	0	0	older
71.v6.8	71	12-36a	15	M	MZ	12-36	5	8	baba	baba	gaga	1	0	0	0	older
71.v7.1	71	12-36a	15	M	MZ	12-36	6	1	a	ba	ga	0	0	0	1	older
71.v7.2	71	12-36a	15	M	MZ	12-36	6	2	da	ba	ga	0	1	0	0	older
71.v7.3	71	12-36a	15	M	MZ	12-36	6	3	ba	ba	ga	1	0	0	0	older
71.v7.4	71	12-36a	15	M	MZ	12-36	6	4	ba	ba	ga	1	0	0	0	older
71.v7.5	71	12-36a	15	M	MZ	12-36	6	5	la	ba	ga	0	0	0	1	older
71.v7.6	71	12-36a	15	M	MZ	12-36	6	6	la	ba	ga	0	0	0	1	older
71.v7.7	71	12-36a	15	M	MZ	12-36	6	7	la	ba	ga	0	0	0	1	older
71.v7.8	71	12-36a	15	M	MZ	12-36	6	8	la	ba	ga	0	0	0	1	older
71.v8.1	71	12-36a	15	M	MZ	12-36	7	1	da	ba	ga	0	1	0	0	older
71.v8.2	71	12-36a	15	M	MZ	12-36	7	2	da	ba	ga	0	1	0	0	older
71.v8.3	71	12-36a	15	M	MZ	12-36	7	3	da	ba	ga	0	1	0	0	older
71.v8.4	71	12-36a	15	M	MZ	12-36	7	4	da	ba	ga	0	1	0	0	older
71.v8.5	71	12-36a	15	M	MZ	12-36	7	5	da	ba	ga	0	1	0	0	older
71.v8.6	71	12-36a	15	M	MZ	12-36	7	6	da	ba	ga	0	1	0	0	older
71.v8.7	71	12-36a	15	M	MZ	12-36	7	7	da	ba	ga	0	1	0	0	older
71.v8.8	71	12-36a	15	M	MZ	12-36	7	8	da	ba	ga	0	1	0	0	older
71.v9.1	71	12-36a	15	M	MZ	12-36	8	1	pa	pa	ka	1	0	0	0	older
71.v9.2	71	12-36a	15	M	MZ	12-36	8	2	ta	pa	ka	0	1	0	0	older
71.v9.3	71	12-36a	15	M	MZ	12-36	8	3	ta	pa	ka	0	1	0	0	older
71.v9.4	71	12-36a	15	M	MZ	12-36	8	4	ta	pa	ka	0	1	0	0	older
71.v9.5	71	12-36a	15	M	MZ	12-36	8	5	pa	pa	ka	1	0	0	0	older
71.v9.6	71	12-36a	15	M	MZ	12-36	8	6	ta	pa	ka	0	1	0	0	older
71.v9.7	71	12-36a	15	M	MZ	12-36	8	7	ta	pa	ka	0	1	0	0	older
71.v9.8	71	12-36a	15	M	MZ	12-36	8	8	ta	pa	ka	0	1	0	0	older
71.v10.1	71	12-36a	15	M	MZ	12-36	9	1	ta	pa	ka	0	1	0	0	older
71.v10.2	71	12-36a	15	M	MZ	12-36	9	2	ta	pa	ka	0	1	0	0	older
71.v10.3	71	12-36a	15	M	MZ	12-36	9	3	ta	pa	ka	0	1	0	0	older
71.v10.4	71	12-36a	15	M	MZ	12-36	9	4	ta	pa	ka	0	1	0	0	older
71.v10.5	71	12-36a	15	M	MZ	12-36	9	5	ta	pa	ka	0	1	0	0	older
71.v10.6	71	12-36a	15	M	MZ	12-36	9	6	ta	pa	ka	0	1	0	0	older
71.v10.7	71	12-36a	15	M	MZ	12-36	9	7	ta	pa	ka	0	1	0	0	older
71.v10.8	71	12-36a	15	M	MZ	12-36	9	8	ta	pa	ka	0	1	0	0	older
72.v2.1	72	12-36b	15	M	MZ	12-36	1	1	ba	ba	ga	1	0	0	0	younger
72.v2.2	72	12-36b	15	M	MZ	12-36	1	2	ba	ba	ga	1	0	0	0	younger
72.v2.3	72	12-36b	15	M	MZ	12-36	1	3	ba	ba	ga	1	0	0	0	younger
72.v2.4	72	12-36b	15	M	MZ	12-36	1	4	ba	ba	ga	1	0	0	0	younger
72.v2.5	72	12-36b	15	M	MZ	12-36	1	5	ba	ba	ga	1	0	0	0	younger
72.v2.6	72	12-36b	15	M	MZ	12-36	1	6	ba	ba	ga	1	0	0	0	younger
72.v2.7	72	12-36b	15	M	MZ	12-36	1	7	ba	ba	ga	1	0	0	0	younger
72.v2.8	72	12-36b	15	M	MZ	12-36	1	8	ba	ba	ga	1	0	0	0	younger
72.v3.1	72	12-36b	15	M	MZ	12-36	2	1	ba	ba	ga	1	0	0	0	younger
72.v3.2	72	12-36b	15	M	MZ	12-36	2	2	ba	ba	ga	1	0	0	0	younger
72.v3.3	72	12-36b	15	M	MZ	12-36	2	3	ba	ba	ga	1	0	0	0	younger
72.v3.4	72	12-36b	15	M	MZ	12-36	2	4	ba	ba	ga	1	0	0	0	younger
72.v3.5	72	12-36b	15	M	MZ	12-36	2	5	ba	ba	ga	1	0	0	0	younger
72.v3.6	72	12-36b	15	M	MZ	12-36	2	6	ba	ba	ga	1	0	0	0	younger
72.v3.7	72	12-36b	15	M	MZ	12-36	2	7	ba	ba	ga	1	0	0	0	younger
72.v3.8	72	12-36b	15	M	MZ	12-36	2	8	ba	ba	ga	1	0	0	0	younger
72.v4.1	72	12-36b	15	M	MZ	12-36	3	1	aa	baba	gaga	0	0	0	1	younger
72.v4.2	72	12-36b	15	M	MZ	12-36	3	2	aa	baba	gaga	0	0	0	1	younger
72.v4.3	72	12-36b	15	M	MZ	12-36	3	3	aa	baba	gaga	0	0	0	1	younger
72.v4.4	72	12-36b	15	M	MZ	12-36	3	4	aa	baba	gaga	0	0	0	1	younger
72.v4.5	72	12-36b	15	M	MZ	12-36	3	5	aa	baba	gaga	0	0	0	1	younger
72.v4.6	72	12-36b	15	M	MZ	12-36	3	6	aa	baba	gaga	0	0	0	1	younger
72.v4.7	72	12-36b	15	M	MZ	12-36	3	7	aa	baba	gaga	0	0	0	1	younger
72.v4.8	72	12-36b	15	M	MZ	12-36	3	8	aa	baba	gaga	0	0	0	1	younger
72.v5.1	72	12-36b	15	M	MZ	12-36	4	1	aa	baba	gaga	0	0	0	1	younger
72.v5.2	72	12-36b	15	M	MZ	12-36	4	2	aa	baba	gaga	0	0	0	1	younger
72.v5.3	72	12-36b	15	M	MZ	12-36	4	3	aa	baba	gaga	0	0	0	1	younger
72.v5.4	72	12-36b	15	M	MZ	12-36	4	4	aa	baba	gaga	0	0	0	1	younger
72.v5.5	72	12-36b	15	M	MZ	12-36	4	5	aa	baba	gaga	0	0	0	1	younger
72.v5.6	72	12-36b	15	M	MZ	12-36	4	6	aa	baba	gaga	0	0	0	1	younger
72.v5.7	72	12-36b	15	M	MZ	12-36	4	7	aa	baba	gaga	0	0	0	1	younger
72.v5.8	72	12-36b	15	M	MZ	12-36	4	8	aa	baba	gaga	0	0	0	1	younger
72.v6.1	72	12-36b	15	M	MZ	12-36	5	1	baba	baba	gaga	1	0	0	0	younger
72.v6.2	72	12-36b	15	M	MZ	12-36	5	2	baba	baba	gaga	1	0	0	0	younger
72.v6.3	72	12-36b	15	M	MZ	12-36	5	3	baba	baba	gaga	1	0	0	0	younger
72.v6.4	72	12-36b	15	M	MZ	12-36	5	4	baba	baba	gaga	1	0	0	0	younger
72.v6.5	72	12-36b	15	M	MZ	12-36	5	5	baba	baba	gaga	1	0	0	0	younger
72.v6.6	72	12-36b	15	M	MZ	12-36	5	6	baba	baba	gaga	1	0	0	0	younger
72.v6.7	72	12-36b	15	M	MZ	12-36	5	7	baba	baba	gaga	1	0	0	0	younger
72.v6.8	72	12-36b	15	M	MZ	12-36	5	8	baba	baba	gaga	1	0	0	0	younger
72.v7.1	72	12-36b	15	M	MZ	12-36	6	1	ba	ba	ga	1	0	0	0	younger
72.v7.2	72	12-36b	15	M	MZ	12-36	6	2	ba	ba	ga	1	0	0	0	younger
72.v7.3	72	12-36b	15	M	MZ	12-36	6	3	ba	ba	ga	1	0	0	0	younger
72.v7.4	72	12-36b	15	M	MZ	12-36	6	4	ba	ba	ga	1	0	0	0	younger
72.v7.5	72	12-36b	15	M	MZ	12-36	6	5	ba	ba	ga	1	0	0	0	younger
72.v7.6	72	12-36b	15	M	MZ	12-36	6	6	a	ba	ga	0	0	0	1	younger
72.v7.7	72	12-36b	15	M	MZ	12-36	6	7	a	ba	ga	0	0	0	1	younger
72.v7.8	72	12-36b	15	M	MZ	12-36	6	8	a	ba	ga	0	0	0	1	younger
72.v8.1	72	12-36b	15	M	MZ	12-36	7	1	ba	ba	ga	1	0	0	0	younger
72.v8.2	72	12-36b	15	M	MZ	12-36	7	2	ba	ba	ga	1	0	0	0	younger
72.v8.3	72	12-36b	15	M	MZ	12-36	7	3	ba	ba	ga	1	0	0	0	younger
72.v8.4	72	12-36b	15	M	MZ	12-36	7	4	ba	ba	ga	1	0	0	0	younger
72.v8.5	72	12-36b	15	M	MZ	12-36	7	5	ba	ba	ga	1	0	0	0	younger
72.v8.6	72	12-36b	15	M	MZ	12-36	7	6	ba	ba	ga	1	0	0	0	younger
72.v8.7	72	12-36b	15	M	MZ	12-36	7	7	ba	ba	ga	1	0	0	0	younger
72.v8.8	72	12-36b	15	M	MZ	12-36	7	8	ba	ba	ga	1	0	0	0	younger
72.v9.1	72	12-36b	15	M	MZ	12-36	8	1	pai	pa	ka	0	0	0	1	younger
72.v9.2	72	12-36b	15	M	MZ	12-36	8	2	pai	pa	ka	0	0	0	1	younger
72.v9.3	72	12-36b	15	M	MZ	12-36	8	3	pai	pa	ka	0	0	0	1	younger
72.v9.4	72	12-36b	15	M	MZ	12-36	8	4	pai	pa	ka	0	0	0	1	younger
72.v9.5	72	12-36b	15	M	MZ	12-36	8	5	pai	pa	ka	0	0	0	1	younger
72.v9.6	72	12-36b	15	M	MZ	12-36	8	6	pai	pa	ka	0	0	0	1	younger
72.v9.7	72	12-36b	15	M	MZ	12-36	8	7	pai	pa	ka	0	0	0	1	younger
72.v9.8	72	12-36b	15	M	MZ	12-36	8	8	pai	pa	ka	0	0	0	1	younger
72.v10.1	72	12-36b	15	M	MZ	12-36	9	1	ta	pa	ka	0	1	0	0	younger
72.v10.2	72	12-36b	15	M	MZ	12-36	9	2	ta	pa	ka	0	1	0	0	younger
72.v10.3	72	12-36b	15	M	MZ	12-36	9	3	ta	pa	ka	0	1	0	0	younger
72.v10.4	72	12-36b	15	M	MZ	12-36	9	4	ta	pa	ka	0	1	0	0	younger
72.v10.5	72	12-36b	15	M	MZ	12-36	9	5	ta	pa	ka	0	1	0	0	younger
72.v10.6	72	12-36b	15	M	MZ	12-36	9	6	ta	pa	ka	0	1	0	0	younger
72.v10.7	72	12-36b	15	M	MZ	12-36	9	7	ta	pa	ka	0	1	0	0	younger
72.v10.8	72	12-36b	15	M	MZ	12-36	9	8	ta	pa	ka	0	1	0	0	younger
73.v2.1	73	12-37b	15	M	MZ	12-37	1	1	e	ba	ga	0	0	0	1	younger
73.v2.2	73	12-37b	15	M	MZ	12-37	1	2	e	ba	ga	0	0	0	1	younger
73.v2.3	73	12-37b	15	M	MZ	12-37	1	3	e	ba	ga	0	0	0	1	younger
73.v2.4	73	12-37b	15	M	MZ	12-37	1	4	e	ba	ga	0	0	0	1	younger
73.v2.5	73	12-37b	15	M	MZ	12-37	1	5	de	ba	ga	0	0	0	1	younger
73.v2.6	73	12-37b	15	M	MZ	12-37	1	6	e	ba	ga	0	0	0	1	younger
73.v2.7	73	12-37b	15	M	MZ	12-37	1	7	de	ba	ga	0	0	0	1	younger
73.v2.8	73	12-37b	15	M	MZ	12-37	1	8	e	ba	ga	0	0	0	1	younger
73.v3.1	73	12-37b	15	M	MZ	12-37	2	1	da	ba	ga	0	1	0	0	younger
73.v3.2	73	12-37b	15	M	MZ	12-37	2	2	da	ba	ga	0	1	0	0	younger
73.v3.3	73	12-37b	15	M	MZ	12-37	2	3	da	ba	ga	0	1	0	0	younger
73.v3.4	73	12-37b	15	M	MZ	12-37	2	4	da	ba	ga	0	1	0	0	younger
73.v3.5	73	12-37b	15	M	MZ	12-37	2	5	da	ba	ga	0	1	0	0	younger
73.v3.6	73	12-37b	15	M	MZ	12-37	2	6	da	ba	ga	0	1	0	0	younger
73.v3.7	73	12-37b	15	M	MZ	12-37	2	7	da	ba	ga	0	1	0	0	younger
73.v3.8	73	12-37b	15	M	MZ	12-37	2	8	da	ba	ga	0	1	0	0	younger
73.v4.1	73	12-37b	15	M	MZ	12-37	3	1	gaga	baba	gaga	0	0	1	0	younger
73.v4.2	73	12-37b	15	M	MZ	12-37	3	2	gaga	baba	gaga	0	0	1	0	younger
73.v4.3	73	12-37b	15	M	MZ	12-37	3	3	gaga	baba	gaga	0	0	1	0	younger
73.v4.4	73	12-37b	15	M	MZ	12-37	3	4	gaga	baba	gaga	0	0	1	0	younger
73.v4.5	73	12-37b	15	M	MZ	12-37	3	5	dada	baba	gaga	0	1	0	0	younger
73.v4.6	73	12-37b	15	M	MZ	12-37	3	6	gaga	baba	gaga	0	0	1	0	younger
73.v4.7	73	12-37b	15	M	MZ	12-37	3	7	gaga	baba	gaga	0	0	1	0	younger
73.v4.8	73	12-37b	15	M	MZ	12-37	3	8	gaga	baba	gaga	0	0	1	0	younger
73.v5.1	73	12-37b	15	M	MZ	12-37	4	1	gaga	baba	gaga	0	0	1	0	younger
73.v5.2	73	12-37b	15	M	MZ	12-37	4	2	gaga	baba	gaga	0	0	1	0	younger
73.v5.3	73	12-37b	15	M	MZ	12-37	4	3	gaga	baba	gaga	0	0	1	0	younger
73.v5.4	73	12-37b	15	M	MZ	12-37	4	4	gaga	baba	gaga	0	0	1	0	younger
73.v5.5	73	12-37b	15	M	MZ	12-37	4	5	gaga	baba	gaga	0	0	1	0	younger
73.v5.6	73	12-37b	15	M	MZ	12-37	4	6	gaga	baba	gaga	0	0	1	0	younger
73.v5.7	73	12-37b	15	M	MZ	12-37	4	7	gaga	baba	gaga	0	0	1	0	younger
73.v5.8	73	12-37b	15	M	MZ	12-37	4	8	gaga	baba	gaga	0	0	1	0	younger
73.v6.1	73	12-37b	15	M	MZ	12-37	5	1	dada	baba	gaga	0	1	0	0	younger
73.v6.2	73	12-37b	15	M	MZ	12-37	5	2	dada	baba	gaga	0	1	0	0	younger
73.v6.3	73	12-37b	15	M	MZ	12-37	5	3	dada	baba	gaga	0	1	0	0	younger
73.v6.4	73	12-37b	15	M	MZ	12-37	5	4	dada	baba	gaga	0	1	0	0	younger
73.v6.5	73	12-37b	15	M	MZ	12-37	5	5	dada	baba	gaga	0	1	0	0	younger
73.v6.6	73	12-37b	15	M	MZ	12-37	5	6	dada	baba	gaga	0	1	0	0	younger
73.v6.7	73	12-37b	15	M	MZ	12-37	5	7	dada	baba	gaga	0	1	0	0	younger
73.v6.8	73	12-37b	15	M	MZ	12-37	5	8	dada	baba	gaga	0	1	0	0	younger
73.v7.1	73	12-37b	15	M	MZ	12-37	6	1	da	ba	ga	0	1	0	0	younger
73.v7.2	73	12-37b	15	M	MZ	12-37	6	2	da	ba	ga	0	1	0	0	younger
73.v7.3	73	12-37b	15	M	MZ	12-37	6	3	da	ba	ga	0	1	0	0	younger
73.v7.4	73	12-37b	15	M	MZ	12-37	6	4	da	ba	ga	0	1	0	0	younger
73.v7.5	73	12-37b	15	M	MZ	12-37	6	5	da	ba	ga	0	1	0	0	younger
73.v7.6	73	12-37b	15	M	MZ	12-37	6	6	da	ba	ga	0	1	0	0	younger
73.v7.7	73	12-37b	15	M	MZ	12-37	6	7	da	ba	ga	0	1	0	0	younger
73.v7.8	73	12-37b	15	M	MZ	12-37	6	8	da	ba	ga	0	1	0	0	younger
73.v8.1	73	12-37b	15	M	MZ	12-37	7	1	da	ba	ga	0	1	0	0	younger
73.v8.2	73	12-37b	15	M	MZ	12-37	7	2	da	ba	ga	0	1	0	0	younger
73.v8.3	73	12-37b	15	M	MZ	12-37	7	3	da	ba	ga	0	1	0	0	younger
73.v8.4	73	12-37b	15	M	MZ	12-37	7	4	da	ba	ga	0	1	0	0	younger
73.v8.5	73	12-37b	15	M	MZ	12-37	7	5	da	ba	ga	0	1	0	0	younger
73.v8.6	73	12-37b	15	M	MZ	12-37	7	6	da	ba	ga	0	1	0	0	younger
73.v8.7	73	12-37b	15	M	MZ	12-37	7	7	da	ba	ga	0	1	0	0	younger
73.v8.8	73	12-37b	15	M	MZ	12-37	7	8	da	ba	ga	0	1	0	0	younger
73.v9.1	73	12-37b	15	M	MZ	12-37	8	1	te	pa	ka	0	0	0	1	younger
73.v9.2	73	12-37b	15	M	MZ	12-37	8	2	ta	pa	ka	0	1	0	0	younger
73.v9.3	73	12-37b	15	M	MZ	12-37	8	3	ta	pa	ka	0	1	0	0	younger
73.v9.4	73	12-37b	15	M	MZ	12-37	8	4	ta	pa	ka	0	1	0	0	younger
73.v9.5	73	12-37b	15	M	MZ	12-37	8	5	ta	pa	ka	0	1	0	0	younger
73.v9.6	73	12-37b	15	M	MZ	12-37	8	6	ta	pa	ka	0	1	0	0	younger
73.v9.7	73	12-37b	15	M	MZ	12-37	8	7	ta	pa	ka	0	1	0	0	younger
73.v9.8	73	12-37b	15	M	MZ	12-37	8	8	ta	pa	ka	0	1	0	0	younger
73.v10.1	73	12-37b	15	M	MZ	12-37	9	1	ta	pa	ka	0	1	0	0	younger
73.v10.2	73	12-37b	15	M	MZ	12-37	9	2	ta	pa	ka	0	1	0	0	younger
73.v10.3	73	12-37b	15	M	MZ	12-37	9	3	ta	pa	ka	0	1	0	0	younger
73.v10.4	73	12-37b	15	M	MZ	12-37	9	4	ta	pa	ka	0	1	0	0	younger
73.v10.5	73	12-37b	15	M	MZ	12-37	9	5	ta	pa	ka	0	1	0	0	younger
73.v10.6	73	12-37b	15	M	MZ	12-37	9	6	ta	pa	ka	0	1	0	0	younger
73.v10.7	73	12-37b	15	M	MZ	12-37	9	7	ta	pa	ka	0	1	0	0	younger
73.v10.8	73	12-37b	15	M	MZ	12-37	9	8	ta	pa	ka	0	1	0	0	younger
74.v2.1	74	12-37a	15	M	MZ	12-37	1	1	ba	ba	ga	1	0	0	0	older
74.v2.2	74	12-37a	15	M	MZ	12-37	1	2	ba	ba	ga	1	0	0	0	older
74.v2.3	74	12-37a	15	M	MZ	12-37	1	3	ba	ba	ga	1	0	0	0	older
74.v2.4	74	12-37a	15	M	MZ	12-37	1	4	ba	ba	ga	1	0	0	0	older
74.v2.5	74	12-37a	15	M	MZ	12-37	1	5	ba	ba	ga	1	0	0	0	older
74.v2.6	74	12-37a	15	M	MZ	12-37	1	6	ba	ba	ga	1	0	0	0	older
74.v2.7	74	12-37a	15	M	MZ	12-37	1	7	ba	ba	ga	1	0	0	0	older
74.v2.8	74	12-37a	15	M	MZ	12-37	1	8	ba	ba	ga	1	0	0	0	older
74.v3.1	74	12-37a	15	M	MZ	12-37	2	1	la	ba	ga	0	0	0	1	older
74.v3.2	74	12-37a	15	M	MZ	12-37	2	2	san	ba	ga	0	0	0	1	older
74.v3.3	74	12-37a	15	M	MZ	12-37	2	3	fa	ba	ga	0	0	0	1	older
74.v3.4	74	12-37a	15	M	MZ	12-37	2	4	fa	ba	ga	0	0	0	1	older
74.v3.5	74	12-37a	15	M	MZ	12-37	2	5	fa	ba	ga	0	0	0	1	older
74.v3.6	74	12-37a	15	M	MZ	12-37	2	6	la	ba	ga	0	0	0	1	older
74.v3.7	74	12-37a	15	M	MZ	12-37	2	7	la	ba	ga	0	0	0	1	older
74.v3.8	74	12-37a	15	M	MZ	12-37	2	8	ba	ba	ga	1	0	0	0	older
74.v4.1	74	12-37a	15	M	MZ	12-37	3	1	lala	baba	gaga	0	0	0	1	older
74.v4.2	74	12-37a	15	M	MZ	12-37	3	2	lala	baba	gaga	0	0	0	1	older
74.v4.3	74	12-37a	15	M	MZ	12-37	3	3	lala	baba	gaga	0	0	0	1	older
74.v4.4	74	12-37a	15	M	MZ	12-37	3	4	lala	baba	gaga	0	0	0	1	older
74.v4.5	74	12-37a	15	M	MZ	12-37	3	5	lala	baba	gaga	0	0	0	1	older
74.v4.6	74	12-37a	15	M	MZ	12-37	3	6	lala	baba	gaga	0	0	0	1	older
74.v4.7	74	12-37a	15	M	MZ	12-37	3	7	lala	baba	gaga	0	0	0	1	older
74.v4.8	74	12-37a	15	M	MZ	12-37	3	8	lala	baba	gaga	0	0	0	1	older
74.v5.1	74	12-37a	15	M	MZ	12-37	4	1	lala	baba	gaga	0	0	0	1	older
74.v5.2	74	12-37a	15	M	MZ	12-37	4	2	gaga	baba	gaga	0	0	1	0	older
74.v5.3	74	12-37a	15	M	MZ	12-37	4	3	lala	baba	gaga	0	0	0	1	older
74.v5.4	74	12-37a	15	M	MZ	12-37	4	4	lala	baba	gaga	0	0	0	1	older
74.v5.5	74	12-37a	15	M	MZ	12-37	4	5	lala	baba	gaga	0	0	0	1	older
74.v5.6	74	12-37a	15	M	MZ	12-37	4	6	nana	baba	gaga	0	0	0	1	older
74.v5.7	74	12-37a	15	M	MZ	12-37	4	7	lala	baba	gaga	0	0	0	1	older
74.v5.8	74	12-37a	15	M	MZ	12-37	4	8	f	baba	gaga	0	0	0	1	older
74.v6.1	74	12-37a	15	M	MZ	12-37	5	1	baba	baba	gaga	1	0	0	0	older
74.v6.2	74	12-37a	15	M	MZ	12-37	5	2	baba	baba	gaga	1	0	0	0	older
74.v6.3	74	12-37a	15	M	MZ	12-37	5	3	baba	baba	gaga	1	0	0	0	older
74.v6.4	74	12-37a	15	M	MZ	12-37	5	4	daba	baba	gaga	0.5	0.5	0	0	older
74.v6.5	74	12-37a	15	M	MZ	12-37	5	5	baba	baba	gaga	1	0	0	0	older
74.v6.6	74	12-37a	15	M	MZ	12-37	5	6	baba	baba	gaga	1	0	0	0	older
74.v6.7	74	12-37a	15	M	MZ	12-37	5	7	baba	baba	gaga	1	0	0	0	older
74.v6.8	74	12-37a	15	M	MZ	12-37	5	8	baba	baba	gaga	1	0	0	0	older
74.v7.1	74	12-37a	15	M	MZ	12-37	6	1	a	ba	ga	0	0	0	1	older
74.v7.2	74	12-37a	15	M	MZ	12-37	6	2	la	ba	ga	0	0	0	1	older
74.v7.3	74	12-37a	15	M	MZ	12-37	6	3	fa	ba	ga	0	0	0	1	older
74.v7.4	74	12-37a	15	M	MZ	12-37	6	4	la	ba	ga	0	0	0	1	older
74.v7.5	74	12-37a	15	M	MZ	12-37	6	5	la	ba	ga	0	0	0	1	older
74.v7.6	74	12-37a	15	M	MZ	12-37	6	6	la	ba	ga	0	0	0	1	older
74.v7.7	74	12-37a	15	M	MZ	12-37	6	7	la	ba	ga	0	0	0	1	older
74.v7.8	74	12-37a	15	M	MZ	12-37	6	8	ba	ba	ga	1	0	0	0	older
74.v8.1	74	12-37a	15	M	MZ	12-37	7	1	da	ba	ga	0	1	0	0	older
74.v8.2	74	12-37a	15	M	MZ	12-37	7	2	da	ba	ga	0	1	0	0	older
74.v8.3	74	12-37a	15	M	MZ	12-37	7	3	da	ba	ga	0	1	0	0	older
74.v8.4	74	12-37a	15	M	MZ	12-37	7	4	dada	ba	ga	0	0	0	1	older
74.v8.5	74	12-37a	15	M	MZ	12-37	7	5	dada	ba	ga	0	0	0	1	older
74.v8.6	74	12-37a	15	M	MZ	12-37	7	6	da	ba	ga	0	1	0	0	older
74.v8.7	74	12-37a	15	M	MZ	12-37	7	7	da	ba	ga	0	1	0	0	older
74.v8.8	74	12-37a	15	M	MZ	12-37	7	8	da	ba	ga	0	1	0	0	older
74.v9.1	74	12-37a	15	M	MZ	12-37	8	1	pa	pa	ka	1	0	0	0	older
74.v9.2	74	12-37a	15	M	MZ	12-37	8	2	ta	pa	ka	0	1	0	0	older
74.v9.3	74	12-37a	15	M	MZ	12-37	8	3	pa	pa	ka	1	0	0	0	older
74.v9.4	74	12-37a	15	M	MZ	12-37	8	4	ta	pa	ka	0	1	0	0	older
74.v9.5	74	12-37a	15	M	MZ	12-37	8	5	ta	pa	ka	0	1	0	0	older
74.v9.6	74	12-37a	15	M	MZ	12-37	8	6	pa	pa	ka	1	0	0	0	older
74.v9.7	74	12-37a	15	M	MZ	12-37	8	7	ta	pa	ka	0	1	0	0	older
74.v9.8	74	12-37a	15	M	MZ	12-37	8	8	ta	pa	ka	0	1	0	0	older
74.v10.1	74	12-37a	15	M	MZ	12-37	9	1	ta	pa	ka	0	1	0	0	older
74.v10.2	74	12-37a	15	M	MZ	12-37	9	2	ta	pa	ka	0	1	0	0	older
74.v10.3	74	12-37a	15	M	MZ	12-37	9	3	pa	pa	ka	1	0	0	0	older
74.v10.4	74	12-37a	15	M	MZ	12-37	9	4	ta	pa	ka	0	1	0	0	older
74.v10.5	74	12-37a	15	M	MZ	12-37	9	5	ta	pa	ka	0	1	0	0	older
74.v10.6	74	12-37a	15	M	MZ	12-37	9	6	ta	pa	ka	0	1	0	0	older
74.v10.7	74	12-37a	15	M	MZ	12-37	9	7	ta	pa	ka	0	1	0	0	older
74.v10.8	74	12-37a	15	M	MZ	12-37	9	8	t	pa	ka	0	0	0	1	older
75.v2.1	75	12-38a	15	M	MZ	12-38	1	1	er	ba	ga	0	0	0	1	older
75.v2.2	75	12-38a	15	M	MZ	12-38	1	2	er	ba	ga	0	0	0	1	older
75.v2.3	75	12-38a	15	M	MZ	12-38	1	3	er	ba	ga	0	0	0	1	older
75.v2.4	75	12-38a	15	M	MZ	12-38	1	4	far	ba	ga	0	0	0	1	older
75.v2.5	75	12-38a	15	M	MZ	12-38	1	5	far	ba	ga	0	0	0	1	older
75.v2.6	75	12-38a	15	M	MZ	12-38	1	6	er	ba	ga	0	0	0	1	older
75.v2.7	75	12-38a	15	M	MZ	12-38	1	7	er	ba	ga	0	0	0	1	older
75.v2.8	75	12-38a	15	M	MZ	12-38	1	8	e	ba	ga	0	0	0	1	older
75.v3.1	75	12-38a	15	M	MZ	12-38	2	1	far	ba	ga	0	0	0	1	older
75.v3.2	75	12-38a	15	M	MZ	12-38	2	2	fa	ba	ga	0	0	0	1	older
75.v3.3	75	12-38a	15	M	MZ	12-38	2	3	fa	ba	ga	0	0	0	1	older
75.v3.4	75	12-38a	15	M	MZ	12-38	2	4	lan	ba	ga	0	0	0	1	older
75.v3.5	75	12-38a	15	M	MZ	12-38	2	5	lar	ba	ga	0	0	0	1	older
75.v3.6	75	12-38a	15	M	MZ	12-38	2	6	la	ba	ga	0	0	0	1	older
75.v3.7	75	12-38a	15	M	MZ	12-38	2	7	fa	ba	ga	0	0	0	1	older
75.v3.8	75	12-38a	15	M	MZ	12-38	2	8	lave	ba	ga	0	0	0	1	older
75.v4.1	75	12-38a	15	M	MZ	12-38	3	1	lanlan	baba	gaga	0	0	0	1	older
75.v4.2	75	12-38a	15	M	MZ	12-38	3	2	lala	baba	gaga	0	0	0	1	older
75.v4.3	75	12-38a	15	M	MZ	12-38	3	3	lala	baba	gaga	0	0	0	1	older
75.v4.4	75	12-38a	15	M	MZ	12-38	3	4	lala	baba	gaga	0	0	0	1	older
75.v4.5	75	12-38a	15	M	MZ	12-38	3	5	lala	baba	gaga	0	0	0	1	older
75.v4.6	75	12-38a	15	M	MZ	12-38	3	6	lala	baba	gaga	0	0	0	1	older
75.v4.7	75	12-38a	15	M	MZ	12-38	3	7	lala	baba	gaga	0	0	0	1	older
75.v4.8	75	12-38a	15	M	MZ	12-38	3	8	lala	baba	gaga	0	0	0	1	older
75.v5.1	75	12-38a	15	M	MZ	12-38	4	1	lala	baba	gaga	0	0	0	1	older
75.v5.2	75	12-38a	15	M	MZ	12-38	4	2	gaga	baba	gaga	0	0	1	0	older
75.v5.3	75	12-38a	15	M	MZ	12-38	4	3	lala	baba	gaga	0	0	0	1	older
75.v5.4	75	12-38a	15	M	MZ	12-38	4	4	lala	baba	gaga	0	0	0	1	older
75.v5.5	75	12-38a	15	M	MZ	12-38	4	5	lala	baba	gaga	0	0	0	1	older
75.v5.6	75	12-38a	15	M	MZ	12-38	4	6	lala	baba	gaga	0	0	0	1	older
75.v5.7	75	12-38a	15	M	MZ	12-38	4	7	lala	baba	gaga	0	0	0	1	older
75.v5.8	75	12-38a	15	M	MZ	12-38	4	8	lala	baba	gaga	0	0	0	1	older
75.v6.1	75	12-38a	15	M	MZ	12-38	5	1	father	baba	gaga	0	0	0	1	older
75.v6.2	75	12-38a	15	M	MZ	12-38	5	2	father	baba	gaga	0	0	0	1	older
75.v6.3	75	12-38a	15	M	MZ	12-38	5	3	father	baba	gaga	0	0	0	1	older
75.v6.4	75	12-38a	15	M	MZ	12-38	5	4	fafa	baba	gaga	0	0	0	1	older
75.v6.5	75	12-38a	15	M	MZ	12-38	5	5	fafar	baba	gaga	0	0	0	1	older
75.v6.6	75	12-38a	15	M	MZ	12-38	5	6	fafa	baba	gaga	0	0	0	1	older
75.v6.7	75	12-38a	15	M	MZ	12-38	5	7	father	baba	gaga	0	0	0	1	older
75.v6.8	75	12-38a	15	M	MZ	12-38	5	8	farfe	baba	gaga	0	0	0	1	older
75.v7.1	75	12-38a	15	M	MZ	12-38	6	1	a	ba	ga	0	0	0	1	older
75.v7.2	75	12-38a	15	M	MZ	12-38	6	2	la	ba	ga	0	0	0	1	older
75.v7.3	75	12-38a	15	M	MZ	12-38	6	3	la	ba	ga	0	0	0	1	older
75.v7.4	75	12-38a	15	M	MZ	12-38	6	4	la	ba	ga	0	0	0	1	older
75.v7.5	75	12-38a	15	M	MZ	12-38	6	5	fa	ba	ga	0	0	0	1	older
75.v7.6	75	12-38a	15	M	MZ	12-38	6	6	lave	ba	ga	0	0	0	1	older
75.v7.7	75	12-38a	15	M	MZ	12-38	6	7	la	ba	ga	0	0	0	1	older
75.v7.8	75	12-38a	15	M	MZ	12-38	6	8	lave	ba	ga	0	0	0	1	older
75.v8.1	75	12-38a	15	M	MZ	12-38	7	1	a	ba	ga	0	0	0	1	older
75.v8.2	75	12-38a	15	M	MZ	12-38	7	2	da	ba	ga	0	1	0	0	older
75.v8.3	75	12-38a	15	M	MZ	12-38	7	3	da	ba	ga	0	1	0	0	older
75.v8.4	75	12-38a	15	M	MZ	12-38	7	4	da	ba	ga	0	1	0	0	older
75.v8.5	75	12-38a	15	M	MZ	12-38	7	5	da	ba	ga	0	1	0	0	older
75.v8.6	75	12-38a	15	M	MZ	12-38	7	6	da	ba	ga	0	1	0	0	older
75.v8.7	75	12-38a	15	M	MZ	12-38	7	7	da	ba	ga	0	1	0	0	older
75.v8.8	75	12-38a	15	M	MZ	12-38	7	8	da	ba	ga	0	1	0	0	older
75.v9.1	75	12-38a	15	M	MZ	12-38	8	1	ta	pa	ka	0	1	0	0	older
75.v9.2	75	12-38a	15	M	MZ	12-38	8	2	ta	pa	ka	0	1	0	0	older
75.v9.3	75	12-38a	15	M	MZ	12-38	8	3	ta	pa	ka	0	1	0	0	older
75.v9.4	75	12-38a	15	M	MZ	12-38	8	4	ta	pa	ka	0	1	0	0	older
75.v9.5	75	12-38a	15	M	MZ	12-38	8	5	tar	pa	ka	0	0	0	1	older
75.v9.6	75	12-38a	15	M	MZ	12-38	8	6	tak	pa	ka	0	0	0	1	older
75.v9.7	75	12-38a	15	M	MZ	12-38	8	7	tar	pa	ka	0	0	0	1	older
75.v9.8	75	12-38a	15	M	MZ	12-38	8	8	ta	pa	ka	0	1	0	0	older
75.v10.1	75	12-38a	15	M	MZ	12-38	9	1	ta	pa	ka	0	1	0	0	older
75.v10.2	75	12-38a	15	M	MZ	12-38	9	2	ta	pa	ka	0	1	0	0	older
75.v10.3	75	12-38a	15	M	MZ	12-38	9	3	ta	pa	ka	0	1	0	0	older
75.v10.4	75	12-38a	15	M	MZ	12-38	9	4	ta	pa	ka	0	1	0	0	older
75.v10.5	75	12-38a	15	M	MZ	12-38	9	5	ta	pa	ka	0	1	0	0	older
75.v10.6	75	12-38a	15	M	MZ	12-38	9	6	ta	pa	ka	0	1	0	0	older
75.v10.7	75	12-38a	15	M	MZ	12-38	9	7	ta	pa	ka	0	1	0	0	older
75.v10.8	75	12-38a	15	M	MZ	12-38	9	8	ta	pa	ka	0	1	0	0	older
76.v2.1	76	12-38b	15	M	MZ	12-38	1	1	bi	ba	ga	0	0	0	1	younger
76.v2.2	76	12-38b	15	M	MZ	12-38	1	2	e	ba	ga	0	0	0	1	younger
76.v2.3	76	12-38b	15	M	MZ	12-38	1	3	bird	ba	ga	0	0	0	1	younger
76.v2.4	76	12-38b	15	M	MZ	12-38	1	4	e	ba	ga	0	0	0	1	younger
76.v2.5	76	12-38b	15	M	MZ	12-38	1	5	e	ba	ga	0	0	0	1	younger
76.v2.6	76	12-38b	15	M	MZ	12-38	1	6	a	ba	ga	0	0	0	1	younger
76.v2.7	76	12-38b	15	M	MZ	12-38	1	7	e	ba	ga	0	0	0	1	younger
76.v2.8	76	12-38b	15	M	MZ	12-38	1	8	a	ba	ga	0	0	0	1	younger
76.v3.1	76	12-38b	15	M	MZ	12-38	2	1	la	ba	ga	0	0	0	1	younger
76.v3.2	76	12-38b	15	M	MZ	12-38	2	2	la	ba	ga	0	0	0	1	younger
76.v3.3	76	12-38b	15	M	MZ	12-38	2	3	la	ba	ga	0	0	0	1	younger
76.v3.4	76	12-38b	15	M	MZ	12-38	2	4	la	ba	ga	0	0	0	1	younger
76.v3.5	76	12-38b	15	M	MZ	12-38	2	5	la	ba	ga	0	0	0	1	younger
76.v3.6	76	12-38b	15	M	MZ	12-38	2	6	da	ba	ga	0	1	0	0	younger
76.v3.7	76	12-38b	15	M	MZ	12-38	2	7	la	ba	ga	0	0	0	1	younger
76.v3.8	76	12-38b	15	M	MZ	12-38	2	8	la	ba	ga	0	0	0	1	younger
76.v4.1	76	12-38b	15	M	MZ	12-38	3	1	lala	baba	gaga	0	0	0	1	younger
76.v4.2	76	12-38b	15	M	MZ	12-38	3	2	lala	baba	gaga	0	0	0	1	younger
76.v4.3	76	12-38b	15	M	MZ	12-38	3	3	lala	baba	gaga	0	0	0	1	younger
76.v4.4	76	12-38b	15	M	MZ	12-38	3	4	lala	baba	gaga	0	0	0	1	younger
76.v4.5	76	12-38b	15	M	MZ	12-38	3	5	lala	baba	gaga	0	0	0	1	younger
76.v4.6	76	12-38b	15	M	MZ	12-38	3	6	lala	baba	gaga	0	0	0	1	younger
76.v4.7	76	12-38b	15	M	MZ	12-38	3	7	lala	baba	gaga	0	0	0	1	younger
76.v4.8	76	12-38b	15	M	MZ	12-38	3	8	lala	baba	gaga	0	0	0	1	younger
76.v5.1	76	12-38b	15	M	MZ	12-38	4	1	lala	baba	gaga	0	0	0	1	younger
76.v5.2	76	12-38b	15	M	MZ	12-38	4	2	lala	baba	gaga	0	0	0	1	younger
76.v5.3	76	12-38b	15	M	MZ	12-38	4	3	lala	baba	gaga	0	0	0	1	younger
76.v5.4	76	12-38b	15	M	MZ	12-38	4	4	lala	baba	gaga	0	0	0	1	younger
76.v5.5	76	12-38b	15	M	MZ	12-38	4	5	lala	baba	gaga	0	0	0	1	younger
76.v5.6	76	12-38b	15	M	MZ	12-38	4	6	lala	baba	gaga	0	0	0	1	younger
76.v5.7	76	12-38b	15	M	MZ	12-38	4	7	lala	baba	gaga	0	0	0	1	younger
76.v5.8	76	12-38b	15	M	MZ	12-38	4	8	lala	baba	gaga	0	0	0	1	younger
76.v6.1	76	12-38b	15	M	MZ	12-38	5	1	baba	baba	gaga	1	0	0	0	younger
76.v6.2	76	12-38b	15	M	MZ	12-38	5	2	dada	baba	gaga	0	1	0	0	younger
76.v6.3	76	12-38b	15	M	MZ	12-38	5	3	dada	baba	gaga	0	1	0	0	younger
76.v6.4	76	12-38b	15	M	MZ	12-38	5	4	dada	baba	gaga	0	1	0	0	younger
76.v6.5	76	12-38b	15	M	MZ	12-38	5	5	dada	baba	gaga	0	1	0	0	younger
76.v6.6	76	12-38b	15	M	MZ	12-38	5	6	dada	baba	gaga	0	1	0	0	younger
76.v6.7	76	12-38b	15	M	MZ	12-38	5	7	dada	baba	gaga	0	1	0	0	younger
76.v6.8	76	12-38b	15	M	MZ	12-38	5	8	dada	baba	gaga	0	1	0	0	younger
76.v7.1	76	12-38b	15	M	MZ	12-38	6	1	la	ba	ga	0	0	0	1	younger
76.v7.2	76	12-38b	15	M	MZ	12-38	6	2	la	ba	ga	0	0	0	1	younger
76.v7.3	76	12-38b	15	M	MZ	12-38	6	3	la	ba	ga	0	0	0	1	younger
76.v7.4	76	12-38b	15	M	MZ	12-38	6	4	lala	ba	ga	0	0	0	1	younger
76.v7.5	76	12-38b	15	M	MZ	12-38	6	5	la	ba	ga	0	0	0	1	younger
76.v7.6	76	12-38b	15	M	MZ	12-38	6	6	la	ba	ga	0	0	0	1	younger
76.v7.7	76	12-38b	15	M	MZ	12-38	6	7	la	ba	ga	0	0	0	1	younger
76.v7.8	76	12-38b	15	M	MZ	12-38	6	8	la	ba	ga	0	0	0	1	younger
76.v8.1	76	12-38b	15	M	MZ	12-38	7	1	da	ba	ga	0	1	0	0	younger
76.v8.2	76	12-38b	15	M	MZ	12-38	7	2	da	ba	ga	0	1	0	0	younger
76.v8.3	76	12-38b	15	M	MZ	12-38	7	3	da	ba	ga	0	1	0	0	younger
76.v8.4	76	12-38b	15	M	MZ	12-38	7	4	da	ba	ga	0	1	0	0	younger
76.v8.5	76	12-38b	15	M	MZ	12-38	7	5	da	ba	ga	0	1	0	0	younger
76.v8.6	76	12-38b	15	M	MZ	12-38	7	6	da	ba	ga	0	1	0	0	younger
76.v8.7	76	12-38b	15	M	MZ	12-38	7	7	da	ba	ga	0	1	0	0	younger
76.v8.8	76	12-38b	15	M	MZ	12-38	7	8	da	ba	ga	0	1	0	0	younger
76.v9.1	76	12-38b	15	M	MZ	12-38	8	1	ta	pa	ka	0	1	0	0	younger
76.v9.2	76	12-38b	15	M	MZ	12-38	8	2	ta	pa	ka	0	1	0	0	younger
76.v9.3	76	12-38b	15	M	MZ	12-38	8	3	ta	pa	ka	0	1	0	0	younger
76.v9.4	76	12-38b	15	M	MZ	12-38	8	4	ta	pa	ka	0	1	0	0	younger
76.v9.5	76	12-38b	15	M	MZ	12-38	8	5	ta	pa	ka	0	1	0	0	younger
76.v9.6	76	12-38b	15	M	MZ	12-38	8	6	ta	pa	ka	0	1	0	0	younger
76.v9.7	76	12-38b	15	M	MZ	12-38	8	7	ta	pa	ka	0	1	0	0	younger
76.v9.8	76	12-38b	15	M	MZ	12-38	8	8	ta	pa	ka	0	1	0	0	younger
76.v10.1	76	12-38b	15	M	MZ	12-38	9	1	ta	pa	ka	0	1	0	0	younger
76.v10.2	76	12-38b	15	M	MZ	12-38	9	2	ta	pa	ka	0	1	0	0	younger
76.v10.3	76	12-38b	15	M	MZ	12-38	9	3	ta	pa	ka	0	1	0	0	younger
76.v10.4	76	12-38b	15	M	MZ	12-38	9	4	ta	pa	ka	0	1	0	0	younger
76.v10.5	76	12-38b	15	M	MZ	12-38	9	5	ta	pa	ka	0	1	0	0	younger
76.v10.6	76	12-38b	15	M	MZ	12-38	9	6	ta	pa	ka	0	1	0	0	younger
76.v10.7	76	12-38b	15	M	MZ	12-38	9	7	ta	pa	ka	0	1	0	0	younger
76.v10.8	76	12-38b	15	M	MZ	12-38	9	8	ta	pa	ka	0	1	0	0	younger
77.v2.1	77	12-39b	18	F	DZ	12-39	1	1	e	ba	ga	0	0	0	1	younger
77.v2.2	77	12-39b	18	F	DZ	12-39	1	2	e	ba	ga	0	0	0	1	younger
77.v2.3	77	12-39b	18	F	DZ	12-39	1	3	e	ba	ga	0	0	0	1	younger
77.v2.4	77	12-39b	18	F	DZ	12-39	1	4	e	ba	ga	0	0	0	1	younger
77.v2.5	77	12-39b	18	F	DZ	12-39	1	5	e	ba	ga	0	0	0	1	younger
77.v2.6	77	12-39b	18	F	DZ	12-39	1	6	e	ba	ga	0	0	0	1	younger
77.v2.7	77	12-39b	18	F	DZ	12-39	1	7	e	ba	ga	0	0	0	1	younger
77.v2.8	77	12-39b	18	F	DZ	12-39	1	8	e	ba	ga	0	0	0	1	younger
77.v3.1	77	12-39b	18	F	DZ	12-39	2	1	da	ba	ga	0	1	0	0	younger
77.v3.2	77	12-39b	18	F	DZ	12-39	2	2	da	ba	ga	0	1	0	0	younger
77.v3.3	77	12-39b	18	F	DZ	12-39	2	3	da	ba	ga	0	1	0	0	younger
77.v3.4	77	12-39b	18	F	DZ	12-39	2	4	da	ba	ga	0	1	0	0	younger
77.v3.5	77	12-39b	18	F	DZ	12-39	2	5	da	ba	ga	0	1	0	0	younger
77.v3.6	77	12-39b	18	F	DZ	12-39	2	6	da	ba	ga	0	1	0	0	younger
77.v3.7	77	12-39b	18	F	DZ	12-39	2	7	da	ba	ga	0	1	0	0	younger
77.v3.8	77	12-39b	18	F	DZ	12-39	2	8	da	ba	ga	0	1	0	0	younger
77.v4.1	77	12-39b	18	F	DZ	12-39	3	1	dada	baba	gaga	0	1	0	0	younger
77.v4.2	77	12-39b	18	F	DZ	12-39	3	2	dada	baba	gaga	0	1	0	0	younger
77.v4.3	77	12-39b	18	F	DZ	12-39	3	3	dada	baba	gaga	0	1	0	0	younger
77.v4.4	77	12-39b	18	F	DZ	12-39	3	4	dada	baba	gaga	0	1	0	0	younger
77.v4.5	77	12-39b	18	F	DZ	12-39	3	5	dada	baba	gaga	0	1	0	0	younger
77.v4.6	77	12-39b	18	F	DZ	12-39	3	6	dada	baba	gaga	0	1	0	0	younger
77.v4.7	77	12-39b	18	F	DZ	12-39	3	7	dada	baba	gaga	0	1	0	0	younger
77.v4.8	77	12-39b	18	F	DZ	12-39	3	8	dada	baba	gaga	0	1	0	0	younger
77.v5.1	77	12-39b	18	F	DZ	12-39	4	1	dada	baba	gaga	0	1	0	0	younger
77.v5.2	77	12-39b	18	F	DZ	12-39	4	2	gaga	baba	gaga	0	0	1	0	younger
77.v5.3	77	12-39b	18	F	DZ	12-39	4	3	dada	baba	gaga	0	1	0	0	younger
77.v5.4	77	12-39b	18	F	DZ	12-39	4	4	dada	baba	gaga	0	1	0	0	younger
77.v5.5	77	12-39b	18	F	DZ	12-39	4	5	dada	baba	gaga	0	1	0	0	younger
77.v5.6	77	12-39b	18	F	DZ	12-39	4	6	dada	baba	gaga	0	1	0	0	younger
77.v5.7	77	12-39b	18	F	DZ	12-39	4	7	dada	baba	gaga	0	1	0	0	younger
77.v5.8	77	12-39b	18	F	DZ	12-39	4	8	dada	baba	gaga	0	1	0	0	younger
77.v6.1	77	12-39b	18	F	DZ	12-39	5	1	dada	baba	gaga	0	1	0	0	younger
77.v6.2	77	12-39b	18	F	DZ	12-39	5	2	dada	baba	gaga	0	1	0	0	younger
77.v6.3	77	12-39b	18	F	DZ	12-39	5	3	dada	baba	gaga	0	1	0	0	younger
77.v6.4	77	12-39b	18	F	DZ	12-39	5	4	dada	baba	gaga	0	1	0	0	younger
77.v6.5	77	12-39b	18	F	DZ	12-39	5	5	dada	baba	gaga	0	1	0	0	younger
77.v6.6	77	12-39b	18	F	DZ	12-39	5	6	dada	baba	gaga	0	1	0	0	younger
77.v6.7	77	12-39b	18	F	DZ	12-39	5	7	dada	baba	gaga	0	1	0	0	younger
77.v6.8	77	12-39b	18	F	DZ	12-39	5	8	dada	baba	gaga	0	1	0	0	younger
77.v7.1	77	12-39b	18	F	DZ	12-39	6	1	da	ba	ga	0	1	0	0	younger
77.v7.2	77	12-39b	18	F	DZ	12-39	6	2	da	ba	ga	0	1	0	0	younger
77.v7.3	77	12-39b	18	F	DZ	12-39	6	3	a	ba	ga	0	0	0	1	younger
77.v7.4	77	12-39b	18	F	DZ	12-39	6	4	a	ba	ga	0	0	0	1	younger
77.v7.5	77	12-39b	18	F	DZ	12-39	6	5	da	ba	ga	0	1	0	0	younger
77.v7.6	77	12-39b	18	F	DZ	12-39	6	6	da	ba	ga	0	1	0	0	younger
77.v7.7	77	12-39b	18	F	DZ	12-39	6	7	a	ba	ga	0	0	0	1	younger
77.v7.8	77	12-39b	18	F	DZ	12-39	6	8	da	ba	ga	0	1	0	0	younger
77.v8.1	77	12-39b	18	F	DZ	12-39	7	1	da	ba	ga	0	1	0	0	younger
77.v8.2	77	12-39b	18	F	DZ	12-39	7	2	da	ba	ga	0	1	0	0	younger
77.v8.3	77	12-39b	18	F	DZ	12-39	7	3	da	ba	ga	0	1	0	0	younger
77.v8.4	77	12-39b	18	F	DZ	12-39	7	4	da	ba	ga	0	1	0	0	younger
77.v8.5	77	12-39b	18	F	DZ	12-39	7	5	da	ba	ga	0	1	0	0	younger
77.v8.6	77	12-39b	18	F	DZ	12-39	7	6	da	ba	ga	0	1	0	0	younger
77.v8.7	77	12-39b	18	F	DZ	12-39	7	7	da	ba	ga	0	1	0	0	younger
77.v8.8	77	12-39b	18	F	DZ	12-39	7	8	da	ba	ga	0	1	0	0	younger
77.v9.1	77	12-39b	18	F	DZ	12-39	8	1	ta	pa	ka	0	1	0	0	younger
77.v9.2	77	12-39b	18	F	DZ	12-39	8	2	ta	pa	ka	0	1	0	0	younger
77.v9.3	77	12-39b	18	F	DZ	12-39	8	3	ta	pa	ka	0	1	0	0	younger
77.v9.4	77	12-39b	18	F	DZ	12-39	8	4	ta	pa	ka	0	1	0	0	younger
77.v9.5	77	12-39b	18	F	DZ	12-39	8	5	ta	pa	ka	0	1	0	0	younger
77.v9.6	77	12-39b	18	F	DZ	12-39	8	6	ta	pa	ka	0	1	0	0	younger
77.v9.7	77	12-39b	18	F	DZ	12-39	8	7	ta	pa	ka	0	1	0	0	younger
77.v9.8	77	12-39b	18	F	DZ	12-39	8	8	te	pa	ka	0	0	0	1	younger
77.v10.1	77	12-39b	18	F	DZ	12-39	9	1	ta	pa	ka	0	1	0	0	younger
77.v10.2	77	12-39b	18	F	DZ	12-39	9	2	ta	pa	ka	0	1	0	0	younger
77.v10.3	77	12-39b	18	F	DZ	12-39	9	3	ta	pa	ka	0	1	0	0	younger
77.v10.4	77	12-39b	18	F	DZ	12-39	9	4	ta	pa	ka	0	1	0	0	younger
77.v10.5	77	12-39b	18	F	DZ	12-39	9	5	ta	pa	ka	0	1	0	0	younger
77.v10.6	77	12-39b	18	F	DZ	12-39	9	6	ta	pa	ka	0	1	0	0	younger
77.v10.7	77	12-39b	18	F	DZ	12-39	9	7	ta	pa	ka	0	1	0	0	younger
77.v10.8	77	12-39b	18	F	DZ	12-39	9	8	ta	pa	ka	0	1	0	0	younger
78.v2.1	78	12-39a	18	F	DZ	12-39	1	1	ba	ba	ga	1	0	0	0	older
78.v2.2	78	12-39a	18	F	DZ	12-39	1	2	a	ba	ga	0	0	0	1	older
78.v2.3	78	12-39a	18	F	DZ	12-39	1	3	ba	ba	ga	1	0	0	0	older
78.v2.4	78	12-39a	18	F	DZ	12-39	1	4	ba	ba	ga	1	0	0	0	older
78.v2.5	78	12-39a	18	F	DZ	12-39	1	5	ba	ba	ga	1	0	0	0	older
78.v2.6	78	12-39a	18	F	DZ	12-39	1	6	ba	ba	ga	1	0	0	0	older
78.v2.7	78	12-39a	18	F	DZ	12-39	1	7	ba	ba	ga	1	0	0	0	older
78.v2.8	78	12-39a	18	F	DZ	12-39	1	8	ba	ba	ga	1	0	0	0	older
78.v3.1	78	12-39a	18	F	DZ	12-39	2	1	da	ba	ga	0	1	0	0	older
78.v3.2	78	12-39a	18	F	DZ	12-39	2	2	ba	ba	ga	1	0	0	0	older
78.v3.3	78	12-39a	18	F	DZ	12-39	2	3	a	ba	ga	0	0	0	1	older
78.v3.4	78	12-39a	18	F	DZ	12-39	2	4	da	ba	ga	0	1	0	0	older
78.v3.5	78	12-39a	18	F	DZ	12-39	2	5	ba	ba	ga	1	0	0	0	older
78.v3.6	78	12-39a	18	F	DZ	12-39	2	6	ba	ba	ga	1	0	0	0	older
78.v3.7	78	12-39a	18	F	DZ	12-39	2	7	ba	ba	ga	1	0	0	0	older
78.v3.8	78	12-39a	18	F	DZ	12-39	2	8	ba	ba	ga	1	0	0	0	older
78.v4.1	78	12-39a	18	F	DZ	12-39	3	1	gaga	baba	gaga	0	0	1	0	older
78.v4.2	78	12-39a	18	F	DZ	12-39	3	2	gaga	baba	gaga	0	0	1	0	older
78.v4.3	78	12-39a	18	F	DZ	12-39	3	3	gaga	baba	gaga	0	0	1	0	older
78.v4.4	78	12-39a	18	F	DZ	12-39	3	4	gaga	baba	gaga	0	0	1	0	older
78.v4.5	78	12-39a	18	F	DZ	12-39	3	5	gaga	baba	gaga	0	0	1	0	older
78.v4.6	78	12-39a	18	F	DZ	12-39	3	6	gaga	baba	gaga	0	0	1	0	older
78.v4.7	78	12-39a	18	F	DZ	12-39	3	7	gaga	baba	gaga	0	0	1	0	older
78.v4.8	78	12-39a	18	F	DZ	12-39	3	8	gaga	baba	gaga	0	0	1	0	older
78.v5.1	78	12-39a	18	F	DZ	12-39	4	1	dada	baba	gaga	0	1	0	0	older
78.v5.2	78	12-39a	18	F	DZ	12-39	4	2	dada	baba	gaga	0	1	0	0	older
78.v5.3	78	12-39a	18	F	DZ	12-39	4	3	dada	baba	gaga	0	1	0	0	older
78.v5.4	78	12-39a	18	F	DZ	12-39	4	4	dada	baba	gaga	0	1	0	0	older
78.v5.5	78	12-39a	18	F	DZ	12-39	4	5	gaga	baba	gaga	0	0	1	0	older
78.v5.6	78	12-39a	18	F	DZ	12-39	4	6	gaga	baba	gaga	0	0	1	0	older
78.v5.7	78	12-39a	18	F	DZ	12-39	4	7	dada	baba	gaga	0	1	0	0	older
78.v5.8	78	12-39a	18	F	DZ	12-39	4	8	gaga	baba	gaga	0	0	1	0	older
78.v6.1	78	12-39a	18	F	DZ	12-39	5	1	baba	baba	gaga	1	0	0	0	older
78.v6.2	78	12-39a	18	F	DZ	12-39	5	2	baba	baba	gaga	1	0	0	0	older
78.v6.3	78	12-39a	18	F	DZ	12-39	5	3	baba	baba	gaga	1	0	0	0	older
78.v6.4	78	12-39a	18	F	DZ	12-39	5	4	baba	baba	gaga	1	0	0	0	older
78.v6.5	78	12-39a	18	F	DZ	12-39	5	5	baba	baba	gaga	1	0	0	0	older
78.v6.6	78	12-39a	18	F	DZ	12-39	5	6	baba	baba	gaga	1	0	0	0	older
78.v6.7	78	12-39a	18	F	DZ	12-39	5	7	baba	baba	gaga	1	0	0	0	older
78.v6.8	78	12-39a	18	F	DZ	12-39	5	8	baba	baba	gaga	1	0	0	0	older
78.v7.1	78	12-39a	18	F	DZ	12-39	6	1	ga	ba	ga	0	0	1	0	older
78.v7.2	78	12-39a	18	F	DZ	12-39	6	2	a	ba	ga	0	0	0	1	older
78.v7.3	78	12-39a	18	F	DZ	12-39	6	3	da	ba	ga	0	1	0	0	older
78.v7.4	78	12-39a	18	F	DZ	12-39	6	4	da	ba	ga	0	1	0	0	older
78.v7.5	78	12-39a	18	F	DZ	12-39	6	5	da	ba	ga	0	1	0	0	older
78.v7.6	78	12-39a	18	F	DZ	12-39	6	6	ga	ba	ga	0	0	1	0	older
78.v7.7	78	12-39a	18	F	DZ	12-39	6	7	da	ba	ga	0	1	0	0	older
78.v7.8	78	12-39a	18	F	DZ	12-39	6	8	da	ba	ga	0	1	0	0	older
78.v8.1	78	12-39a	18	F	DZ	12-39	7	1	da	ba	ga	0	1	0	0	older
78.v8.2	78	12-39a	18	F	DZ	12-39	7	2	da	ba	ga	0	1	0	0	older
78.v8.3	78	12-39a	18	F	DZ	12-39	7	3	da	ba	ga	0	1	0	0	older
78.v8.4	78	12-39a	18	F	DZ	12-39	7	4	da	ba	ga	0	1	0	0	older
78.v8.5	78	12-39a	18	F	DZ	12-39	7	5	da	ba	ga	0	1	0	0	older
78.v8.6	78	12-39a	18	F	DZ	12-39	7	6	da	ba	ga	0	1	0	0	older
78.v8.7	78	12-39a	18	F	DZ	12-39	7	7	da	ba	ga	0	1	0	0	older
78.v8.8	78	12-39a	18	F	DZ	12-39	7	8	da	ba	ga	0	1	0	0	older
78.v9.1	78	12-39a	18	F	DZ	12-39	8	1	ta	pa	ka	0	1	0	0	older
78.v9.2	78	12-39a	18	F	DZ	12-39	8	2	ta	pa	ka	0	1	0	0	older
78.v9.3	78	12-39a	18	F	DZ	12-39	8	3	ta	pa	ka	0	1	0	0	older
78.v9.4	78	12-39a	18	F	DZ	12-39	8	4	ta	pa	ka	0	1	0	0	older
78.v9.5	78	12-39a	18	F	DZ	12-39	8	5	ta	pa	ka	0	1	0	0	older
78.v9.6	78	12-39a	18	F	DZ	12-39	8	6	ta	pa	ka	0	1	0	0	older
78.v9.7	78	12-39a	18	F	DZ	12-39	8	7	ta	pa	ka	0	1	0	0	older
78.v9.8	78	12-39a	18	F	DZ	12-39	8	8	ta	pa	ka	0	1	0	0	older
78.v10.1	78	12-39a	18	F	DZ	12-39	9	1	ta	pa	ka	0	1	0	0	older
78.v10.2	78	12-39a	18	F	DZ	12-39	9	2	ta	pa	ka	0	1	0	0	older
78.v10.3	78	12-39a	18	F	DZ	12-39	9	3	ta	pa	ka	0	1	0	0	older
78.v10.4	78	12-39a	18	F	DZ	12-39	9	4	ta	pa	ka	0	1	0	0	older
78.v10.5	78	12-39a	18	F	DZ	12-39	9	5	ta	pa	ka	0	1	0	0	older
78.v10.6	78	12-39a	18	F	DZ	12-39	9	6	ta	pa	ka	0	1	0	0	older
78.v10.7	78	12-39a	18	F	DZ	12-39	9	7	ta	pa	ka	0	1	0	0	older
78.v10.8	78	12-39a	18	F	DZ	12-39	9	8	ta	pa	ka	0	1	0	0	older
79.v2.1	79	12-40a	15	F	MZ	12-40	1	1	ba	ba	ga	1	0	0	0	older
79.v2.2	79	12-40a	15	F	MZ	12-40	1	2	ba	ba	ga	1	0	0	0	older
79.v2.3	79	12-40a	15	F	MZ	12-40	1	3	ba	ba	ga	1	0	0	0	older
79.v2.4	79	12-40a	15	F	MZ	12-40	1	4	ba	ba	ga	1	0	0	0	older
79.v2.5	79	12-40a	15	F	MZ	12-40	1	5	ba	ba	ga	1	0	0	0	older
79.v2.6	79	12-40a	15	F	MZ	12-40	1	6	ba	ba	ga	1	0	0	0	older
79.v2.7	79	12-40a	15	F	MZ	12-40	1	7	ba	ba	ga	1	0	0	0	older
79.v2.8	79	12-40a	15	F	MZ	12-40	1	8	ba	ba	ga	1	0	0	0	older
79.v3.1	79	12-40a	15	F	MZ	12-40	2	1	ban	ba	ga	0	0	0	1	older
79.v3.2	79	12-40a	15	F	MZ	12-40	2	2	ba	ba	ga	1	0	0	0	older
79.v3.3	79	12-40a	15	F	MZ	12-40	2	3	ba	ba	ga	1	0	0	0	older
79.v3.4	79	12-40a	15	F	MZ	12-40	2	4	ba	ba	ga	1	0	0	0	older
79.v3.5	79	12-40a	15	F	MZ	12-40	2	5	ban	ba	ga	0	0	0	1	older
79.v3.6	79	12-40a	15	F	MZ	12-40	2	6	ban	ba	ga	0	0	0	1	older
79.v3.7	79	12-40a	15	F	MZ	12-40	2	7	ban	ba	ga	0	0	0	1	older
79.v3.8	79	12-40a	15	F	MZ	12-40	2	8	ba	ba	ga	1	0	0	0	older
79.v4.1	79	12-40a	15	F	MZ	12-40	3	1	lala	baba	gaga	0	0	0	1	older
79.v4.2	79	12-40a	15	F	MZ	12-40	3	2	lala	baba	gaga	0	0	0	1	older
79.v4.3	79	12-40a	15	F	MZ	12-40	3	3	lala	baba	gaga	0	0	0	1	older
79.v4.4	79	12-40a	15	F	MZ	12-40	3	4	lala	baba	gaga	0	0	0	1	older
79.v4.5	79	12-40a	15	F	MZ	12-40	3	5	lala	baba	gaga	0	0	0	1	older
79.v4.6	79	12-40a	15	F	MZ	12-40	3	6	lala	baba	gaga	0	0	0	1	older
79.v4.7	79	12-40a	15	F	MZ	12-40	3	7	lala	baba	gaga	0	0	0	1	older
79.v4.8	79	12-40a	15	F	MZ	12-40	3	8	lala	baba	gaga	0	0	0	1	older
79.v5.1	79	12-40a	15	F	MZ	12-40	4	1	lala	baba	gaga	0	0	0	1	older
79.v5.2	79	12-40a	15	F	MZ	12-40	4	2	la	baba	gaga	0	0	0	1	older
79.v5.3	79	12-40a	15	F	MZ	12-40	4	3	lala	baba	gaga	0	0	0	1	older
79.v5.4	79	12-40a	15	F	MZ	12-40	4	4	lala	baba	gaga	0	0	0	1	older
79.v5.5	79	12-40a	15	F	MZ	12-40	4	5	lala	baba	gaga	0	0	0	1	older
79.v5.6	79	12-40a	15	F	MZ	12-40	4	6	lala	baba	gaga	0	0	0	1	older
79.v5.7	79	12-40a	15	F	MZ	12-40	4	7	lala	baba	gaga	0	0	0	1	older
79.v5.8	79	12-40a	15	F	MZ	12-40	4	8	lala	baba	gaga	0	0	0	1	older
79.v6.1	79	12-40a	15	F	MZ	12-40	5	1	baba	baba	gaga	1	0	0	0	older
79.v6.2	79	12-40a	15	F	MZ	12-40	5	2	fba	baba	gaga	0	0	0	1	older
79.v6.3	79	12-40a	15	F	MZ	12-40	5	3	fba	baba	gaga	0	0	0	1	older
79.v6.4	79	12-40a	15	F	MZ	12-40	5	4	baba	baba	gaga	1	0	0	0	older
79.v6.5	79	12-40a	15	F	MZ	12-40	5	5	fba	baba	gaga	0	0	0	1	older
79.v6.6	79	12-40a	15	F	MZ	12-40	5	6	fba	baba	gaga	0	0	0	1	older
79.v6.7	79	12-40a	15	F	MZ	12-40	5	7	fba	baba	gaga	0	0	0	1	older
79.v6.8	79	12-40a	15	F	MZ	12-40	5	8	fba	baba	gaga	0	0	0	1	older
79.v7.1	79	12-40a	15	F	MZ	12-40	6	1	ba	ba	ga	1	0	0	0	older
79.v7.2	79	12-40a	15	F	MZ	12-40	6	2	la	ba	ga	0	0	0	1	older
79.v7.3	79	12-40a	15	F	MZ	12-40	6	3	la	ba	ga	0	0	0	1	older
79.v7.4	79	12-40a	15	F	MZ	12-40	6	4	la	ba	ga	0	0	0	1	older
79.v7.5	79	12-40a	15	F	MZ	12-40	6	5	la	ba	ga	0	0	0	1	older
79.v7.6	79	12-40a	15	F	MZ	12-40	6	6	ba	ba	ga	1	0	0	0	older
79.v7.7	79	12-40a	15	F	MZ	12-40	6	7	la	ba	ga	0	0	0	1	older
79.v7.8	79	12-40a	15	F	MZ	12-40	6	8	ba	ba	ga	1	0	0	0	older
79.v8.1	79	12-40a	15	F	MZ	12-40	7	1	ba	ba	ga	1	0	0	0	older
79.v8.2	79	12-40a	15	F	MZ	12-40	7	2	ba	ba	ga	1	0	0	0	older
79.v8.3	79	12-40a	15	F	MZ	12-40	7	3	ba	ba	ga	1	0	0	0	older
79.v8.4	79	12-40a	15	F	MZ	12-40	7	4	ba	ba	ga	1	0	0	0	older
79.v8.5	79	12-40a	15	F	MZ	12-40	7	5	ba	ba	ga	1	0	0	0	older
79.v8.6	79	12-40a	15	F	MZ	12-40	7	6	a	ba	ga	0	0	0	1	older
79.v8.7	79	12-40a	15	F	MZ	12-40	7	7	ba	ba	ga	1	0	0	0	older
79.v8.8	79	12-40a	15	F	MZ	12-40	7	8	ba	ba	ga	1	0	0	0	older
79.v9.1	79	12-40a	15	F	MZ	12-40	8	1	pa	pa	ka	1	0	0	0	older
79.v9.2	79	12-40a	15	F	MZ	12-40	8	2	pa	pa	ka	1	0	0	0	older
79.v9.3	79	12-40a	15	F	MZ	12-40	8	3	pa	pa	ka	1	0	0	0	older
79.v9.4	79	12-40a	15	F	MZ	12-40	8	4	pa	pa	ka	1	0	0	0	older
79.v9.5	79	12-40a	15	F	MZ	12-40	8	5	pa	pa	ka	1	0	0	0	older
79.v9.6	79	12-40a	15	F	MZ	12-40	8	6	pa	pa	ka	1	0	0	0	older
79.v9.7	79	12-40a	15	F	MZ	12-40	8	7	pa	pa	ka	1	0	0	0	older
79.v9.8	79	12-40a	15	F	MZ	12-40	8	8	pa	pa	ka	1	0	0	0	older
79.v10.1	79	12-40a	15	F	MZ	12-40	9	1	ta	pa	ka	0	1	0	0	older
79.v10.2	79	12-40a	15	F	MZ	12-40	9	2	pa	pa	ka	1	0	0	0	older
79.v10.3	79	12-40a	15	F	MZ	12-40	9	3	pa	pa	ka	1	0	0	0	older
79.v10.4	79	12-40a	15	F	MZ	12-40	9	4	pa	pa	ka	1	0	0	0	older
79.v10.5	79	12-40a	15	F	MZ	12-40	9	5	ta	pa	ka	0	1	0	0	older
79.v10.6	79	12-40a	15	F	MZ	12-40	9	6	ta	pa	ka	0	1	0	0	older
79.v10.7	79	12-40a	15	F	MZ	12-40	9	7	ta	pa	ka	0	1	0	0	older
79.v10.8	79	12-40a	15	F	MZ	12-40	9	8	pa	pa	ka	1	0	0	0	older
80.v2.1	80	12-40b	15	F	MZ	12-40	1	1	ba	ba	ga	1	0	0	0	younger
80.v2.2	80	12-40b	15	F	MZ	12-40	1	2	ba	ba	ga	1	0	0	0	younger
80.v2.3	80	12-40b	15	F	MZ	12-40	1	3	ba	ba	ga	1	0	0	0	younger
80.v2.4	80	12-40b	15	F	MZ	12-40	1	4	ba	ba	ga	1	0	0	0	younger
80.v2.5	80	12-40b	15	F	MZ	12-40	1	5	ba	ba	ga	1	0	0	0	younger
80.v2.6	80	12-40b	15	F	MZ	12-40	1	6	ba	ba	ga	1	0	0	0	younger
80.v2.7	80	12-40b	15	F	MZ	12-40	1	7	ba	ba	ga	1	0	0	0	younger
80.v2.8	80	12-40b	15	F	MZ	12-40	1	8	bao	ba	ga	0	0	0	1	younger
80.v3.1	80	12-40b	15	F	MZ	12-40	2	1	da	ba	ga	0	1	0	0	younger
80.v3.2	80	12-40b	15	F	MZ	12-40	2	2	da	ba	ga	0	1	0	0	younger
80.v3.3	80	12-40b	15	F	MZ	12-40	2	3	da	ba	ga	0	1	0	0	younger
80.v3.4	80	12-40b	15	F	MZ	12-40	2	4	da	ba	ga	0	1	0	0	younger
80.v3.5	80	12-40b	15	F	MZ	12-40	2	5	da	ba	ga	0	1	0	0	younger
80.v3.6	80	12-40b	15	F	MZ	12-40	2	6	da	ba	ga	0	1	0	0	younger
80.v3.7	80	12-40b	15	F	MZ	12-40	2	7	da	ba	ga	0	1	0	0	younger
80.v3.8	80	12-40b	15	F	MZ	12-40	2	8	da	ba	ga	0	1	0	0	younger
80.v4.1	80	12-40b	15	F	MZ	12-40	3	1	gaga	baba	gaga	0	0	1	0	younger
80.v4.2	80	12-40b	15	F	MZ	12-40	3	2	gaga	baba	gaga	0	0	1	0	younger
80.v4.3	80	12-40b	15	F	MZ	12-40	3	3	gaga	baba	gaga	0	0	1	0	younger
80.v4.4	80	12-40b	15	F	MZ	12-40	3	4	ga	baba	gaga	0	0	0	1	younger
80.v4.5	80	12-40b	15	F	MZ	12-40	3	5	gaga	baba	gaga	0	0	1	0	younger
80.v4.6	80	12-40b	15	F	MZ	12-40	3	6	gaga	baba	gaga	0	0	1	0	younger
80.v4.7	80	12-40b	15	F	MZ	12-40	3	7	gaga	baba	gaga	0	0	1	0	younger
80.v4.8	80	12-40b	15	F	MZ	12-40	3	8	gaga	baba	gaga	0	0	1	0	younger
80.v5.1	80	12-40b	15	F	MZ	12-40	4	1	gaga	baba	gaga	0	0	1	0	younger
80.v5.2	80	12-40b	15	F	MZ	12-40	4	2	gaga	baba	gaga	0	0	1	0	younger
80.v5.3	80	12-40b	15	F	MZ	12-40	4	3	gaga	baba	gaga	0	0	1	0	younger
80.v5.4	80	12-40b	15	F	MZ	12-40	4	4	gaga	baba	gaga	0	0	1	0	younger
80.v5.5	80	12-40b	15	F	MZ	12-40	4	5	gaga	baba	gaga	0	0	1	0	younger
80.v5.6	80	12-40b	15	F	MZ	12-40	4	6	gaga	baba	gaga	0	0	1	0	younger
80.v5.7	80	12-40b	15	F	MZ	12-40	4	7	gaga	baba	gaga	0	0	1	0	younger
80.v5.8	80	12-40b	15	F	MZ	12-40	4	8	gaga	baba	gaga	0	0	1	0	younger
80.v6.1	80	12-40b	15	F	MZ	12-40	5	1	father	baba	gaga	0	0	0	1	younger
80.v6.2	80	12-40b	15	F	MZ	12-40	5	2	father	baba	gaga	0	0	0	1	younger
80.v6.3	80	12-40b	15	F	MZ	12-40	5	3	father	baba	gaga	0	0	0	1	younger
80.v6.4	80	12-40b	15	F	MZ	12-40	5	4	baba	baba	gaga	1	0	0	0	younger
80.v6.5	80	12-40b	15	F	MZ	12-40	5	5	baba	baba	gaga	1	0	0	0	younger
80.v6.6	80	12-40b	15	F	MZ	12-40	5	6	baba	baba	gaga	1	0	0	0	younger
80.v6.7	80	12-40b	15	F	MZ	12-40	5	7	father	baba	gaga	0	0	0	1	younger
80.v6.8	80	12-40b	15	F	MZ	12-40	5	8	father	baba	gaga	0	0	0	1	younger
80.v7.1	80	12-40b	15	F	MZ	12-40	6	1	ga	ba	ga	0	0	1	0	younger
80.v7.2	80	12-40b	15	F	MZ	12-40	6	2	ga	ba	ga	0	0	1	0	younger
80.v7.3	80	12-40b	15	F	MZ	12-40	6	3	ga	ba	ga	0	0	1	0	younger
80.v7.4	80	12-40b	15	F	MZ	12-40	6	4	ga	ba	ga	0	0	1	0	younger
80.v7.5	80	12-40b	15	F	MZ	12-40	6	5	ga	ba	ga	0	0	1	0	younger
80.v7.6	80	12-40b	15	F	MZ	12-40	6	6	ga	ba	ga	0	0	1	0	younger
80.v7.7	80	12-40b	15	F	MZ	12-40	6	7	a	ba	ga	0	0	0	1	younger
80.v7.8	80	12-40b	15	F	MZ	12-40	6	8	a	ba	ga	0	0	0	1	younger
80.v8.1	80	12-40b	15	F	MZ	12-40	7	1	da	ba	ga	0	1	0	0	younger
80.v8.2	80	12-40b	15	F	MZ	12-40	7	2	da	ba	ga	0	1	0	0	younger
80.v8.3	80	12-40b	15	F	MZ	12-40	7	3	da	ba	ga	0	1	0	0	younger
80.v8.4	80	12-40b	15	F	MZ	12-40	7	4	da	ba	ga	0	1	0	0	younger
80.v8.5	80	12-40b	15	F	MZ	12-40	7	5	da	ba	ga	0	1	0	0	younger
80.v8.6	80	12-40b	15	F	MZ	12-40	7	6	da	ba	ga	0	1	0	0	younger
80.v8.7	80	12-40b	15	F	MZ	12-40	7	7	da	ba	ga	0	1	0	0	younger
80.v8.8	80	12-40b	15	F	MZ	12-40	7	8	da	ba	ga	0	1	0	0	younger
80.v9.1	80	12-40b	15	F	MZ	12-40	8	1	ta	pa	ka	0	1	0	0	younger
80.v9.2	80	12-40b	15	F	MZ	12-40	8	2	ta	pa	ka	0	1	0	0	younger
80.v9.3	80	12-40b	15	F	MZ	12-40	8	3	ta	pa	ka	0	1	0	0	younger
80.v9.4	80	12-40b	15	F	MZ	12-40	8	4	ta	pa	ka	0	1	0	0	younger
80.v9.5	80	12-40b	15	F	MZ	12-40	8	5	ta	pa	ka	0	1	0	0	younger
80.v9.6	80	12-40b	15	F	MZ	12-40	8	6	ta	pa	ka	0	1	0	0	younger
80.v9.7	80	12-40b	15	F	MZ	12-40	8	7	ta	pa	ka	0	1	0	0	younger
80.v9.8	80	12-40b	15	F	MZ	12-40	8	8	tang	pa	ka	0	0	0	1	younger
80.v10.1	80	12-40b	15	F	MZ	12-40	9	1	ta	pa	ka	0	1	0	0	younger
80.v10.2	80	12-40b	15	F	MZ	12-40	9	2	ta	pa	ka	0	1	0	0	younger
80.v10.3	80	12-40b	15	F	MZ	12-40	9	3	ta	pa	ka	0	1	0	0	younger
80.v10.4	80	12-40b	15	F	MZ	12-40	9	4	ta	pa	ka	0	1	0	0	younger
80.v10.5	80	12-40b	15	F	MZ	12-40	9	5	ta	pa	ka	0	1	0	0	younger
80.v10.6	80	12-40b	15	F	MZ	12-40	9	6	ta	pa	ka	0	1	0	0	younger
80.v10.7	80	12-40b	15	F	MZ	12-40	9	7	ta	pa	ka	0	1	0	0	younger
80.v10.8	80	12-40b	15	F	MZ	12-40	9	8	ta	pa	ka	0	1	0	0	younger
81.v2.1	81	12-41b	15	M	DZ	12-41	1	1	ba	ba	ga	1	0	0	0	younger
81.v2.2	81	12-41b	15	M	DZ	12-41	1	2	ba	ba	ga	1	0	0	0	younger
81.v2.3	81	12-41b	15	M	DZ	12-41	1	3	ba	ba	ga	1	0	0	0	younger
81.v2.4	81	12-41b	15	M	DZ	12-41	1	4	ba	ba	ga	1	0	0	0	younger
81.v2.5	81	12-41b	15	M	DZ	12-41	1	5	ba	ba	ga	1	0	0	0	younger
81.v2.6	81	12-41b	15	M	DZ	12-41	1	6	ba	ba	ga	1	0	0	0	younger
81.v2.7	81	12-41b	15	M	DZ	12-41	1	7	ba	ba	ga	1	0	0	0	younger
81.v2.8	81	12-41b	15	M	DZ	12-41	1	8	ba	ba	ga	1	0	0	0	younger
81.v3.1	81	12-41b	15	M	DZ	12-41	2	1	a	ba	ga	0	0	0	1	younger
81.v3.2	81	12-41b	15	M	DZ	12-41	2	2	ba	ba	ga	1	0	0	0	younger
81.v3.3	81	12-41b	15	M	DZ	12-41	2	3	ba	ba	ga	1	0	0	0	younger
81.v3.4	81	12-41b	15	M	DZ	12-41	2	4	ba	ba	ga	1	0	0	0	younger
81.v3.5	81	12-41b	15	M	DZ	12-41	2	5	ba	ba	ga	1	0	0	0	younger
81.v3.6	81	12-41b	15	M	DZ	12-41	2	6	ba	ba	ga	1	0	0	0	younger
81.v3.7	81	12-41b	15	M	DZ	12-41	2	7	ba	ba	ga	1	0	0	0	younger
81.v3.8	81	12-41b	15	M	DZ	12-41	2	8	ba	ba	ga	1	0	0	0	younger
81.v4.1	81	12-41b	15	M	DZ	12-41	3	1	gaga	baba	gaga	0	0	1	0	younger
81.v4.2	81	12-41b	15	M	DZ	12-41	3	2	gaga	baba	gaga	0	0	1	0	younger
81.v4.3	81	12-41b	15	M	DZ	12-41	3	3	gaga	baba	gaga	0	0	1	0	younger
81.v4.4	81	12-41b	15	M	DZ	12-41	3	4	gaga	baba	gaga	0	0	1	0	younger
81.v4.5	81	12-41b	15	M	DZ	12-41	3	5	gaga	baba	gaga	0	0	1	0	younger
81.v4.6	81	12-41b	15	M	DZ	12-41	3	6	gaga	baba	gaga	0	0	1	0	younger
81.v4.7	81	12-41b	15	M	DZ	12-41	3	7	gaga	baba	gaga	0	0	1	0	younger
81.v4.8	81	12-41b	15	M	DZ	12-41	3	8	gaga	baba	gaga	0	0	1	0	younger
81.v5.1	81	12-41b	15	M	DZ	12-41	4	1	aa	baba	gaga	0	0	0	1	younger
81.v5.2	81	12-41b	15	M	DZ	12-41	4	2	aa	baba	gaga	0	0	0	1	younger
81.v5.3	81	12-41b	15	M	DZ	12-41	4	3	gaga	baba	gaga	0	0	1	0	younger
81.v5.4	81	12-41b	15	M	DZ	12-41	4	4	gaga	baba	gaga	0	0	1	0	younger
81.v5.5	81	12-41b	15	M	DZ	12-41	4	5	gaga	baba	gaga	0	0	1	0	younger
81.v5.6	81	12-41b	15	M	DZ	12-41	4	6	gaga	baba	gaga	0	0	1	0	younger
81.v5.7	81	12-41b	15	M	DZ	12-41	4	7	gaga	baba	gaga	0	0	1	0	younger
81.v5.8	81	12-41b	15	M	DZ	12-41	4	8	nana	baba	gaga	0	0	0	1	younger
81.v6.1	81	12-41b	15	M	DZ	12-41	5	1	baba	baba	gaga	1	0	0	0	younger
81.v6.2	81	12-41b	15	M	DZ	12-41	5	2	baba	baba	gaga	1	0	0	0	younger
81.v6.3	81	12-41b	15	M	DZ	12-41	5	3	aba	baba	gaga	0	0	0	1	younger
81.v6.4	81	12-41b	15	M	DZ	12-41	5	4	baba	baba	gaga	1	0	0	0	younger
81.v6.5	81	12-41b	15	M	DZ	12-41	5	5	baba	baba	gaga	1	0	0	0	younger
81.v6.6	81	12-41b	15	M	DZ	12-41	5	6	baba	baba	gaga	1	0	0	0	younger
81.v6.7	81	12-41b	15	M	DZ	12-41	5	7	baba	baba	gaga	1	0	0	0	younger
81.v6.8	81	12-41b	15	M	DZ	12-41	5	8	baba	baba	gaga	1	0	0	0	younger
81.v7.1	81	12-41b	15	M	DZ	12-41	6	1	a	ba	ga	0	0	0	1	younger
81.v7.2	81	12-41b	15	M	DZ	12-41	6	2	a	ba	ga	0	0	0	1	younger
81.v7.3	81	12-41b	15	M	DZ	12-41	6	3	a	ba	ga	0	0	0	1	younger
81.v7.4	81	12-41b	15	M	DZ	12-41	6	4	a	ba	ga	0	0	0	1	younger
81.v7.5	81	12-41b	15	M	DZ	12-41	6	5	a	ba	ga	0	0	0	1	younger
81.v7.6	81	12-41b	15	M	DZ	12-41	6	6	a	ba	ga	0	0	0	1	younger
81.v7.7	81	12-41b	15	M	DZ	12-41	6	7	a	ba	ga	0	0	0	1	younger
81.v7.8	81	12-41b	15	M	DZ	12-41	6	8	a	ba	ga	0	0	0	1	younger
81.v8.1	81	12-41b	15	M	DZ	12-41	7	1	ba	ba	ga	1	0	0	0	younger
81.v8.2	81	12-41b	15	M	DZ	12-41	7	2	ba	ba	ga	1	0	0	0	younger
81.v8.3	81	12-41b	15	M	DZ	12-41	7	3	ba	ba	ga	1	0	0	0	younger
81.v8.4	81	12-41b	15	M	DZ	12-41	7	4	ba	ba	ga	1	0	0	0	younger
81.v8.5	81	12-41b	15	M	DZ	12-41	7	5	ba	ba	ga	1	0	0	0	younger
81.v8.6	81	12-41b	15	M	DZ	12-41	7	6	ba	ba	ga	1	0	0	0	younger
81.v8.7	81	12-41b	15	M	DZ	12-41	7	7	ba	ba	ga	1	0	0	0	younger
81.v8.8	81	12-41b	15	M	DZ	12-41	7	8	ba	ba	ga	1	0	0	0	younger
81.v9.1	81	12-41b	15	M	DZ	12-41	8	1	pa	pa	ka	1	0	0	0	younger
81.v9.2	81	12-41b	15	M	DZ	12-41	8	2	pa	pa	ka	1	0	0	0	younger
81.v9.3	81	12-41b	15	M	DZ	12-41	8	3	pa	pa	ka	1	0	0	0	younger
81.v9.4	81	12-41b	15	M	DZ	12-41	8	4	pa	pa	ka	1	0	0	0	younger
81.v9.5	81	12-41b	15	M	DZ	12-41	8	5	pa	pa	ka	1	0	0	0	younger
81.v9.6	81	12-41b	15	M	DZ	12-41	8	6	pa	pa	ka	1	0	0	0	younger
81.v9.7	81	12-41b	15	M	DZ	12-41	8	7	pa	pa	ka	1	0	0	0	younger
81.v9.8	81	12-41b	15	M	DZ	12-41	8	8	pa	pa	ka	1	0	0	0	younger
81.v10.1	81	12-41b	15	M	DZ	12-41	9	1	ta	pa	ka	0	1	0	0	younger
81.v10.2	81	12-41b	15	M	DZ	12-41	9	2	ta	pa	ka	0	1	0	0	younger
81.v10.3	81	12-41b	15	M	DZ	12-41	9	3	pa	pa	ka	1	0	0	0	younger
81.v10.4	81	12-41b	15	M	DZ	12-41	9	4	pa	pa	ka	1	0	0	0	younger
81.v10.5	81	12-41b	15	M	DZ	12-41	9	5	ta	pa	ka	0	1	0	0	younger
81.v10.6	81	12-41b	15	M	DZ	12-41	9	6	ta	pa	ka	0	1	0	0	younger
81.v10.7	81	12-41b	15	M	DZ	12-41	9	7	ta	pa	ka	0	1	0	0	younger
81.v10.8	81	12-41b	15	M	DZ	12-41	9	8	ta	pa	ka	0	1	0	0	younger
82.v2.1	82	12-41a	15	M	DZ	12-41	1	1	ba	ba	ga	1	0	0	0	older
82.v2.2	82	12-41a	15	M	DZ	12-41	1	2	ba	ba	ga	1	0	0	0	older
82.v2.3	82	12-41a	15	M	DZ	12-41	1	3	ba	ba	ga	1	0	0	0	older
82.v2.4	82	12-41a	15	M	DZ	12-41	1	4	ba	ba	ga	1	0	0	0	older
82.v2.5	82	12-41a	15	M	DZ	12-41	1	5	ba	ba	ga	1	0	0	0	older
82.v2.6	82	12-41a	15	M	DZ	12-41	1	6	ba	ba	ga	1	0	0	0	older
82.v2.7	82	12-41a	15	M	DZ	12-41	1	7	ba	ba	ga	1	0	0	0	older
82.v2.8	82	12-41a	15	M	DZ	12-41	1	8	ba	ba	ga	1	0	0	0	older
82.v3.1	82	12-41a	15	M	DZ	12-41	2	1	ba	ba	ga	1	0	0	0	older
82.v3.2	82	12-41a	15	M	DZ	12-41	2	2	ba	ba	ga	1	0	0	0	older
82.v3.3	82	12-41a	15	M	DZ	12-41	2	3	ba	ba	ga	1	0	0	0	older
82.v3.4	82	12-41a	15	M	DZ	12-41	2	4	ba	ba	ga	1	0	0	0	older
82.v3.5	82	12-41a	15	M	DZ	12-41	2	5	ba	ba	ga	1	0	0	0	older
82.v3.6	82	12-41a	15	M	DZ	12-41	2	6	ba	ba	ga	1	0	0	0	older
82.v3.7	82	12-41a	15	M	DZ	12-41	2	7	ba	ba	ga	1	0	0	0	older
82.v3.8	82	12-41a	15	M	DZ	12-41	2	8	bar	ba	ga	0	0	0	1	older
82.v4.1	82	12-41a	15	M	DZ	12-41	3	1	gaga	baba	gaga	0	0	1	0	older
82.v4.2	82	12-41a	15	M	DZ	12-41	3	2	gaga	baba	gaga	0	0	1	0	older
82.v4.3	82	12-41a	15	M	DZ	12-41	3	3	gaga	baba	gaga	0	0	1	0	older
82.v4.4	82	12-41a	15	M	DZ	12-41	3	4	gaga	baba	gaga	0	0	1	0	older
82.v4.5	82	12-41a	15	M	DZ	12-41	3	5	gaga	baba	gaga	0	0	1	0	older
82.v4.6	82	12-41a	15	M	DZ	12-41	3	6	gaga	baba	gaga	0	0	1	0	older
82.v4.7	82	12-41a	15	M	DZ	12-41	3	7	gaga	baba	gaga	0	0	1	0	older
82.v4.8	82	12-41a	15	M	DZ	12-41	3	8	gaga	baba	gaga	0	0	1	0	older
82.v5.1	82	12-41a	15	M	DZ	12-41	4	1	gaga	baba	gaga	0	0	1	0	older
82.v5.2	82	12-41a	15	M	DZ	12-41	4	2	gaga	baba	gaga	0	0	1	0	older
82.v5.3	82	12-41a	15	M	DZ	12-41	4	3	gaga	baba	gaga	0	0	1	0	older
82.v5.4	82	12-41a	15	M	DZ	12-41	4	4	gaga	baba	gaga	0	0	1	0	older
82.v5.5	82	12-41a	15	M	DZ	12-41	4	5	gaga	baba	gaga	0	0	1	0	older
82.v5.6	82	12-41a	15	M	DZ	12-41	4	6	gaga	baba	gaga	0	0	1	0	older
82.v5.7	82	12-41a	15	M	DZ	12-41	4	7	gaga	baba	gaga	0	0	1	0	older
82.v5.8	82	12-41a	15	M	DZ	12-41	4	8	gaga	baba	gaga	0	0	1	0	older
82.v6.1	82	12-41a	15	M	DZ	12-41	5	1	baba	baba	gaga	1	0	0	0	older
82.v6.2	82	12-41a	15	M	DZ	12-41	5	2	baba	baba	gaga	1	0	0	0	older
82.v6.3	82	12-41a	15	M	DZ	12-41	5	3	baba	baba	gaga	1	0	0	0	older
82.v6.4	82	12-41a	15	M	DZ	12-41	5	4	baba	baba	gaga	1	0	0	0	older
82.v6.5	82	12-41a	15	M	DZ	12-41	5	5	baba	baba	gaga	1	0	0	0	older
82.v6.6	82	12-41a	15	M	DZ	12-41	5	6	baba	baba	gaga	1	0	0	0	older
82.v6.7	82	12-41a	15	M	DZ	12-41	5	7	baba	baba	gaga	1	0	0	0	older
82.v6.8	82	12-41a	15	M	DZ	12-41	5	8	baba	baba	gaga	1	0	0	0	older
82.v7.1	82	12-41a	15	M	DZ	12-41	6	1	ga	ba	ga	0	0	1	0	older
82.v7.2	82	12-41a	15	M	DZ	12-41	6	2	ba	ba	ga	1	0	0	0	older
82.v7.3	82	12-41a	15	M	DZ	12-41	6	3	ga	ba	ga	0	0	1	0	older
82.v7.4	82	12-41a	15	M	DZ	12-41	6	4	ga	ba	ga	0	0	1	0	older
82.v7.5	82	12-41a	15	M	DZ	12-41	6	5	ga	ba	ga	0	0	1	0	older
82.v7.6	82	12-41a	15	M	DZ	12-41	6	6	ga	ba	ga	0	0	1	0	older
82.v7.7	82	12-41a	15	M	DZ	12-41	6	7	ga	ba	ga	0	0	1	0	older
82.v7.8	82	12-41a	15	M	DZ	12-41	6	8	ga	ba	ga	0	0	1	0	older
82.v8.1	82	12-41a	15	M	DZ	12-41	7	1	bar	ba	ga	0	0	0	1	older
82.v8.2	82	12-41a	15	M	DZ	12-41	7	2	ba	ba	ga	1	0	0	0	older
82.v8.3	82	12-41a	15	M	DZ	12-41	7	3	ba	ba	ga	1	0	0	0	older
82.v8.4	82	12-41a	15	M	DZ	12-41	7	4	ba	ba	ga	1	0	0	0	older
82.v8.5	82	12-41a	15	M	DZ	12-41	7	5	ba	ba	ga	1	0	0	0	older
82.v8.6	82	12-41a	15	M	DZ	12-41	7	6	ba	ba	ga	1	0	0	0	older
82.v8.7	82	12-41a	15	M	DZ	12-41	7	7	ba	ba	ga	1	0	0	0	older
82.v8.8	82	12-41a	15	M	DZ	12-41	7	8	ba	ba	ga	1	0	0	0	older
82.v9.1	82	12-41a	15	M	DZ	12-41	8	1	pa	pa	ka	1	0	0	0	older
82.v9.2	82	12-41a	15	M	DZ	12-41	8	2	pa	pa	ka	1	0	0	0	older
82.v9.3	82	12-41a	15	M	DZ	12-41	8	3	pa	pa	ka	1	0	0	0	older
82.v9.4	82	12-41a	15	M	DZ	12-41	8	4	pa	pa	ka	1	0	0	0	older
82.v9.5	82	12-41a	15	M	DZ	12-41	8	5	pa	pa	ka	1	0	0	0	older
82.v9.6	82	12-41a	15	M	DZ	12-41	8	6	pa	pa	ka	1	0	0	0	older
82.v9.7	82	12-41a	15	M	DZ	12-41	8	7	pa	pa	ka	1	0	0	0	older
82.v9.8	82	12-41a	15	M	DZ	12-41	8	8	pa	pa	ka	1	0	0	0	older
82.v10.1	82	12-41a	15	M	DZ	12-41	9	1	pa	pa	ka	1	0	0	0	older
82.v10.2	82	12-41a	15	M	DZ	12-41	9	2	pa	pa	ka	1	0	0	0	older
82.v10.3	82	12-41a	15	M	DZ	12-41	9	3	pa	pa	ka	1	0	0	0	older
82.v10.4	82	12-41a	15	M	DZ	12-41	9	4	pa	pa	ka	1	0	0	0	older
82.v10.5	82	12-41a	15	M	DZ	12-41	9	5	pa	pa	ka	1	0	0	0	older
82.v10.6	82	12-41a	15	M	DZ	12-41	9	6	pa	pa	ka	1	0	0	0	older
82.v10.7	82	12-41a	15	M	DZ	12-41	9	7	pa	pa	ka	1	0	0	0	older
82.v10.8	82	12-41a	15	M	DZ	12-41	9	8	pa	pa	ka	1	0	0	0	older
83.v2.1	83	12-42a	19	F	DZ	12-42	1	1	a	ba	ga	0	0	0	1	older
83.v2.2	83	12-42a	19	F	DZ	12-42	1	2	ba	ba	ga	1	0	0	0	older
83.v2.3	83	12-42a	19	F	DZ	12-42	1	3	ba	ba	ga	1	0	0	0	older
83.v2.4	83	12-42a	19	F	DZ	12-42	1	4	ba	ba	ga	1	0	0	0	older
83.v2.5	83	12-42a	19	F	DZ	12-42	1	5	ba	ba	ga	1	0	0	0	older
83.v2.6	83	12-42a	19	F	DZ	12-42	1	6	ba	ba	ga	1	0	0	0	older
83.v2.7	83	12-42a	19	F	DZ	12-42	1	7	ba	ba	ga	1	0	0	0	older
83.v2.8	83	12-42a	19	F	DZ	12-42	1	8	ba	ba	ga	1	0	0	0	older
83.v3.1	83	12-42a	19	F	DZ	12-42	2	1	a	ba	ga	0	0	0	1	older
83.v3.2	83	12-42a	19	F	DZ	12-42	2	2	da	ba	ga	0	1	0	0	older
83.v3.3	83	12-42a	19	F	DZ	12-42	2	3	da	ba	ga	0	1	0	0	older
83.v3.4	83	12-42a	19	F	DZ	12-42	2	4	da	ba	ga	0	1	0	0	older
83.v3.5	83	12-42a	19	F	DZ	12-42	2	5	ba	ba	ga	1	0	0	0	older
83.v3.6	83	12-42a	19	F	DZ	12-42	2	6	da	ba	ga	0	1	0	0	older
83.v3.7	83	12-42a	19	F	DZ	12-42	2	7	da	ba	ga	0	1	0	0	older
83.v3.8	83	12-42a	19	F	DZ	12-42	2	8	da	ba	ga	0	1	0	0	older
83.v4.1	83	12-42a	19	F	DZ	12-42	3	1	haha	baba	gaga	0	0	0	1	older
83.v4.2	83	12-42a	19	F	DZ	12-42	3	2	gaga	baba	gaga	0	0	1	0	older
83.v4.3	83	12-42a	19	F	DZ	12-42	3	3	gaga	baba	gaga	0	0	1	0	older
83.v4.4	83	12-42a	19	F	DZ	12-42	3	4	gaga	baba	gaga	0	0	1	0	older
83.v4.5	83	12-42a	19	F	DZ	12-42	3	5	gaga	baba	gaga	0	0	1	0	older
83.v4.6	83	12-42a	19	F	DZ	12-42	3	6	gaga	baba	gaga	0	0	1	0	older
83.v4.7	83	12-42a	19	F	DZ	12-42	3	7	gaga	baba	gaga	0	0	1	0	older
83.v4.8	83	12-42a	19	F	DZ	12-42	3	8	gaga	baba	gaga	0	0	1	0	older
83.v5.1	83	12-42a	19	F	DZ	12-42	4	1	gaga	baba	gaga	0	0	1	0	older
83.v5.2	83	12-42a	19	F	DZ	12-42	4	2	dada	baba	gaga	0	1	0	0	older
83.v5.3	83	12-42a	19	F	DZ	12-42	4	3	gaga	baba	gaga	0	0	1	0	older
83.v5.4	83	12-42a	19	F	DZ	12-42	4	4	gaga	baba	gaga	0	0	1	0	older
83.v5.5	83	12-42a	19	F	DZ	12-42	4	5	gaga	baba	gaga	0	0	1	0	older
83.v5.6	83	12-42a	19	F	DZ	12-42	4	6	gaga	baba	gaga	0	0	1	0	older
83.v5.7	83	12-42a	19	F	DZ	12-42	4	7	gaga	baba	gaga	0	0	1	0	older
83.v5.8	83	12-42a	19	F	DZ	12-42	4	8	gaga	baba	gaga	0	0	1	0	older
83.v6.1	83	12-42a	19	F	DZ	12-42	5	1	baba	baba	gaga	1	0	0	0	older
83.v6.2	83	12-42a	19	F	DZ	12-42	5	2	baba	baba	gaga	1	0	0	0	older
83.v6.3	83	12-42a	19	F	DZ	12-42	5	3	baba	baba	gaga	1	0	0	0	older
83.v6.4	83	12-42a	19	F	DZ	12-42	5	4	baba	baba	gaga	1	0	0	0	older
83.v6.5	83	12-42a	19	F	DZ	12-42	5	5	baba	baba	gaga	1	0	0	0	older
83.v6.6	83	12-42a	19	F	DZ	12-42	5	6	baba	baba	gaga	1	0	0	0	older
83.v6.7	83	12-42a	19	F	DZ	12-42	5	7	baba	baba	gaga	1	0	0	0	older
83.v6.8	83	12-42a	19	F	DZ	12-42	5	8	baba	baba	gaga	1	0	0	0	older
83.v7.1	83	12-42a	19	F	DZ	12-42	6	1	da	ba	ga	0	1	0	0	older
83.v7.2	83	12-42a	19	F	DZ	12-42	6	2	da	ba	ga	0	1	0	0	older
83.v7.3	83	12-42a	19	F	DZ	12-42	6	3	da	ba	ga	0	1	0	0	older
83.v7.4	83	12-42a	19	F	DZ	12-42	6	4	da	ba	ga	0	1	0	0	older
83.v7.5	83	12-42a	19	F	DZ	12-42	6	5	da	ba	ga	0	1	0	0	older
83.v7.6	83	12-42a	19	F	DZ	12-42	6	6	da	ba	ga	0	1	0	0	older
83.v7.7	83	12-42a	19	F	DZ	12-42	6	7	ga	ba	ga	0	0	1	0	older
83.v7.8	83	12-42a	19	F	DZ	12-42	6	8	da	ba	ga	0	1	0	0	older
83.v8.1	83	12-42a	19	F	DZ	12-42	7	1	da	ba	ga	0	1	0	0	older
83.v8.2	83	12-42a	19	F	DZ	12-42	7	2	da	ba	ga	0	1	0	0	older
83.v8.3	83	12-42a	19	F	DZ	12-42	7	3	da	ba	ga	0	1	0	0	older
83.v8.4	83	12-42a	19	F	DZ	12-42	7	4	da	ba	ga	0	1	0	0	older
83.v8.5	83	12-42a	19	F	DZ	12-42	7	5	da	ba	ga	0	1	0	0	older
83.v8.6	83	12-42a	19	F	DZ	12-42	7	6	da	ba	ga	0	1	0	0	older
83.v8.7	83	12-42a	19	F	DZ	12-42	7	7	da	ba	ga	0	1	0	0	older
83.v8.8	83	12-42a	19	F	DZ	12-42	7	8	da	ba	ga	0	1	0	0	older
83.v9.1	83	12-42a	19	F	DZ	12-42	8	1	ta	pa	ka	0	1	0	0	older
83.v9.2	83	12-42a	19	F	DZ	12-42	8	2	ta	pa	ka	0	1	0	0	older
83.v9.3	83	12-42a	19	F	DZ	12-42	8	3	ta	pa	ka	0	1	0	0	older
83.v9.4	83	12-42a	19	F	DZ	12-42	8	4	ta	pa	ka	0	1	0	0	older
83.v9.5	83	12-42a	19	F	DZ	12-42	8	5	ta	pa	ka	0	1	0	0	older
83.v9.6	83	12-42a	19	F	DZ	12-42	8	6	ta	pa	ka	0	1	0	0	older
83.v9.7	83	12-42a	19	F	DZ	12-42	8	7	ta	pa	ka	0	1	0	0	older
83.v9.8	83	12-42a	19	F	DZ	12-42	8	8	ta	pa	ka	0	1	0	0	older
83.v10.1	83	12-42a	19	F	DZ	12-42	9	1	ta	pa	ka	0	1	0	0	older
83.v10.2	83	12-42a	19	F	DZ	12-42	9	2	ta	pa	ka	0	1	0	0	older
83.v10.3	83	12-42a	19	F	DZ	12-42	9	3	ta	pa	ka	0	1	0	0	older
83.v10.4	83	12-42a	19	F	DZ	12-42	9	4	ta	pa	ka	0	1	0	0	older
83.v10.5	83	12-42a	19	F	DZ	12-42	9	5	ta	pa	ka	0	1	0	0	older
83.v10.6	83	12-42a	19	F	DZ	12-42	9	6	ta	pa	ka	0	1	0	0	older
83.v10.7	83	12-42a	19	F	DZ	12-42	9	7	ta	pa	ka	0	1	0	0	older
83.v10.8	83	12-42a	19	F	DZ	12-42	9	8	ta	pa	ka	0	1	0	0	older
84.v2.1	84	12-42b	19	F	DZ	12-42	1	1	a	ba	ga	0	0	0	1	younger
84.v2.2	84	12-42b	19	F	DZ	12-42	1	2	a	ba	ga	0	0	0	1	younger
84.v2.3	84	12-42b	19	F	DZ	12-42	1	3	a	ba	ga	0	0	0	1	younger
84.v2.4	84	12-42b	19	F	DZ	12-42	1	4	a	ba	ga	0	0	0	1	younger
84.v2.5	84	12-42b	19	F	DZ	12-42	1	5	da	ba	ga	0	1	0	0	younger
84.v2.6	84	12-42b	19	F	DZ	12-42	1	6	da	ba	ga	0	1	0	0	younger
84.v2.7	84	12-42b	19	F	DZ	12-42	1	7	a	ba	ga	0	0	0	1	younger
84.v2.8	84	12-42b	19	F	DZ	12-42	1	8	a	ba	ga	0	0	0	1	younger
84.v3.1	84	12-42b	19	F	DZ	12-42	2	1	da	ba	ga	0	1	0	0	younger
84.v3.2	84	12-42b	19	F	DZ	12-42	2	2	da	ba	ga	0	1	0	0	younger
84.v3.3	84	12-42b	19	F	DZ	12-42	2	3	da	ba	ga	0	1	0	0	younger
84.v3.4	84	12-42b	19	F	DZ	12-42	2	4	da	ba	ga	0	1	0	0	younger
84.v3.5	84	12-42b	19	F	DZ	12-42	2	5	da	ba	ga	0	1	0	0	younger
84.v3.6	84	12-42b	19	F	DZ	12-42	2	6	da	ba	ga	0	1	0	0	younger
84.v3.7	84	12-42b	19	F	DZ	12-42	2	7	da	ba	ga	0	1	0	0	younger
84.v3.8	84	12-42b	19	F	DZ	12-42	2	8	da	ba	ga	0	1	0	0	younger
84.v4.1	84	12-42b	19	F	DZ	12-42	3	1	dada	baba	gaga	0	1	0	0	younger
84.v4.2	84	12-42b	19	F	DZ	12-42	3	2	lala	baba	gaga	0	0	0	1	younger
84.v4.3	84	12-42b	19	F	DZ	12-42	3	3	lala	baba	gaga	0	0	0	1	younger
84.v4.4	84	12-42b	19	F	DZ	12-42	3	4	NA	baba	gaga	NA	NA	NA	NA	younger
84.v4.5	84	12-42b	19	F	DZ	12-42	3	5	gaga	baba	gaga	0	0	1	0	younger
84.v4.6	84	12-42b	19	F	DZ	12-42	3	6	gaga	baba	gaga	0	0	1	0	younger
84.v4.7	84	12-42b	19	F	DZ	12-42	3	7	gaga	baba	gaga	0	0	1	0	younger
84.v4.8	84	12-42b	19	F	DZ	12-42	3	8	gaga	baba	gaga	0	0	1	0	younger
84.v5.1	84	12-42b	19	F	DZ	12-42	4	1	lala	baba	gaga	0	0	0	1	younger
84.v5.2	84	12-42b	19	F	DZ	12-42	4	2	nana	baba	gaga	0	0	0	1	younger
84.v5.3	84	12-42b	19	F	DZ	12-42	4	3	nana	baba	gaga	0	0	0	1	younger
84.v5.4	84	12-42b	19	F	DZ	12-42	4	4	nana	baba	gaga	0	0	0	1	younger
84.v5.5	84	12-42b	19	F	DZ	12-42	4	5	gaga	baba	gaga	0	0	1	0	younger
84.v5.6	84	12-42b	19	F	DZ	12-42	4	6	gaga	baba	gaga	0	0	1	0	younger
84.v5.7	84	12-42b	19	F	DZ	12-42	4	7	gaga	baba	gaga	0	0	1	0	younger
84.v5.8	84	12-42b	19	F	DZ	12-42	4	8	gaga	baba	gaga	0	0	1	0	younger
84.v6.1	84	12-42b	19	F	DZ	12-42	5	1	dada	baba	gaga	0	1	0	0	younger
84.v6.2	84	12-42b	19	F	DZ	12-42	5	2	dada	baba	gaga	0	1	0	0	younger
84.v6.3	84	12-42b	19	F	DZ	12-42	5	3	dada	baba	gaga	0	1	0	0	younger
84.v6.4	84	12-42b	19	F	DZ	12-42	5	4	dada	baba	gaga	0	1	0	0	younger
84.v6.5	84	12-42b	19	F	DZ	12-42	5	5	dada	baba	gaga	0	1	0	0	younger
84.v6.6	84	12-42b	19	F	DZ	12-42	5	6	dada	baba	gaga	0	1	0	0	younger
84.v6.7	84	12-42b	19	F	DZ	12-42	5	7	dada	baba	gaga	0	1	0	0	younger
84.v6.8	84	12-42b	19	F	DZ	12-42	5	8	dada	baba	gaga	0	1	0	0	younger
84.v7.1	84	12-42b	19	F	DZ	12-42	6	1	a	ba	ga	0	0	0	1	younger
84.v7.2	84	12-42b	19	F	DZ	12-42	6	2	a	ba	ga	0	0	0	1	younger
84.v7.3	84	12-42b	19	F	DZ	12-42	6	3	a	ba	ga	0	0	0	1	younger
84.v7.4	84	12-42b	19	F	DZ	12-42	6	4	a	ba	ga	0	0	0	1	younger
84.v7.5	84	12-42b	19	F	DZ	12-42	6	5	a	ba	ga	0	0	0	1	younger
84.v7.6	84	12-42b	19	F	DZ	12-42	6	6	a	ba	ga	0	0	0	1	younger
84.v7.7	84	12-42b	19	F	DZ	12-42	6	7	a	ba	ga	0	0	0	1	younger
84.v7.8	84	12-42b	19	F	DZ	12-42	6	8	a	ba	ga	0	0	0	1	younger
84.v8.1	84	12-42b	19	F	DZ	12-42	7	1	da	ba	ga	0	1	0	0	younger
84.v8.2	84	12-42b	19	F	DZ	12-42	7	2	da	ba	ga	0	1	0	0	younger
84.v8.3	84	12-42b	19	F	DZ	12-42	7	3	da	ba	ga	0	1	0	0	younger
84.v8.4	84	12-42b	19	F	DZ	12-42	7	4	da	ba	ga	0	1	0	0	younger
84.v8.5	84	12-42b	19	F	DZ	12-42	7	5	da	ba	ga	0	1	0	0	younger
84.v8.6	84	12-42b	19	F	DZ	12-42	7	6	da	ba	ga	0	1	0	0	younger
84.v8.7	84	12-42b	19	F	DZ	12-42	7	7	da	ba	ga	0	1	0	0	younger
84.v8.8	84	12-42b	19	F	DZ	12-42	7	8	da	ba	ga	0	1	0	0	younger
84.v9.1	84	12-42b	19	F	DZ	12-42	8	1	ta	pa	ka	0	1	0	0	younger
84.v9.2	84	12-42b	19	F	DZ	12-42	8	2	ta	pa	ka	0	1	0	0	younger
84.v9.3	84	12-42b	19	F	DZ	12-42	8	3	ta	pa	ka	0	1	0	0	younger
84.v9.4	84	12-42b	19	F	DZ	12-42	8	4	ta	pa	ka	0	1	0	0	younger
84.v9.5	84	12-42b	19	F	DZ	12-42	8	5	ta	pa	ka	0	1	0	0	younger
84.v9.6	84	12-42b	19	F	DZ	12-42	8	6	ta	pa	ka	0	1	0	0	younger
84.v9.7	84	12-42b	19	F	DZ	12-42	8	7	ta	pa	ka	0	1	0	0	younger
84.v9.8	84	12-42b	19	F	DZ	12-42	8	8	ta	pa	ka	0	1	0	0	younger
84.v10.1	84	12-42b	19	F	DZ	12-42	9	1	ta	pa	ka	0	1	0	0	younger
84.v10.2	84	12-42b	19	F	DZ	12-42	9	2	ta	pa	ka	0	1	0	0	younger
84.v10.3	84	12-42b	19	F	DZ	12-42	9	3	ta	pa	ka	0	1	0	0	younger
84.v10.4	84	12-42b	19	F	DZ	12-42	9	4	ta	pa	ka	0	1	0	0	younger
84.v10.5	84	12-42b	19	F	DZ	12-42	9	5	ta	pa	ka	0	1	0	0	younger
84.v10.6	84	12-42b	19	F	DZ	12-42	9	6	ta	pa	ka	0	1	0	0	younger
84.v10.7	84	12-42b	19	F	DZ	12-42	9	7	ta	pa	ka	0	1	0	0	younger
84.v10.8	84	12-42b	19	F	DZ	12-42	9	8	ta	pa	ka	0	1	0	0	younger
85.v2.1	85	12-43b	15	M	DZ	12-43	1	1	ba	ba	ga	1	0	0	0	younger
85.v2.2	85	12-43b	15	M	DZ	12-43	1	2	ba	ba	ga	1	0	0	0	younger
85.v2.3	85	12-43b	15	M	DZ	12-43	1	3	ba	ba	ga	1	0	0	0	younger
85.v2.4	85	12-43b	15	M	DZ	12-43	1	4	ba	ba	ga	1	0	0	0	younger
85.v2.5	85	12-43b	15	M	DZ	12-43	1	5	ba	ba	ga	1	0	0	0	younger
85.v2.6	85	12-43b	15	M	DZ	12-43	1	6	ba	ba	ga	1	0	0	0	younger
85.v2.7	85	12-43b	15	M	DZ	12-43	1	7	ba	ba	ga	1	0	0	0	younger
85.v2.8	85	12-43b	15	M	DZ	12-43	1	8	ba	ba	ga	1	0	0	0	younger
85.v3.1	85	12-43b	15	M	DZ	12-43	2	1	fa	ba	ga	0	0	0	1	younger
85.v3.2	85	12-43b	15	M	DZ	12-43	2	2	da	ba	ga	0	1	0	0	younger
85.v3.3	85	12-43b	15	M	DZ	12-43	2	3	ba	ba	ga	1	0	0	0	younger
85.v3.4	85	12-43b	15	M	DZ	12-43	2	4	fa	ba	ga	0	0	0	1	younger
85.v3.5	85	12-43b	15	M	DZ	12-43	2	5	ba	ba	ga	1	0	0	0	younger
85.v3.6	85	12-43b	15	M	DZ	12-43	2	6	ba	ba	ga	1	0	0	0	younger
85.v3.7	85	12-43b	15	M	DZ	12-43	2	7	ba	ba	ga	1	0	0	0	younger
85.v3.8	85	12-43b	15	M	DZ	12-43	2	8	ba	ba	ga	1	0	0	0	younger
85.v4.1	85	12-43b	15	M	DZ	12-43	3	1	lala	baba	gaga	0	0	0	1	younger
85.v4.2	85	12-43b	15	M	DZ	12-43	3	2	lala	baba	gaga	0	0	0	1	younger
85.v4.3	85	12-43b	15	M	DZ	12-43	3	3	lala	baba	gaga	0	0	0	1	younger
85.v4.4	85	12-43b	15	M	DZ	12-43	3	4	lala	baba	gaga	0	0	0	1	younger
85.v4.5	85	12-43b	15	M	DZ	12-43	3	5	lala	baba	gaga	0	0	0	1	younger
85.v4.6	85	12-43b	15	M	DZ	12-43	3	6	lala	baba	gaga	0	0	0	1	younger
85.v4.7	85	12-43b	15	M	DZ	12-43	3	7	lala	baba	gaga	0	0	0	1	younger
85.v4.8	85	12-43b	15	M	DZ	12-43	3	8	lala	baba	gaga	0	0	0	1	younger
85.v5.1	85	12-43b	15	M	DZ	12-43	4	1	lala	baba	gaga	0	0	0	1	younger
85.v5.2	85	12-43b	15	M	DZ	12-43	4	2	lala	baba	gaga	0	0	0	1	younger
85.v5.3	85	12-43b	15	M	DZ	12-43	4	3	lala	baba	gaga	0	0	0	1	younger
85.v5.4	85	12-43b	15	M	DZ	12-43	4	4	lala	baba	gaga	0	0	0	1	younger
85.v5.5	85	12-43b	15	M	DZ	12-43	4	5	lala	baba	gaga	0	0	0	1	younger
85.v5.6	85	12-43b	15	M	DZ	12-43	4	6	lala	baba	gaga	0	0	0	1	younger
85.v5.7	85	12-43b	15	M	DZ	12-43	4	7	lala	baba	gaga	0	0	0	1	younger
85.v5.8	85	12-43b	15	M	DZ	12-43	4	8	lala	baba	gaga	0	0	0	1	younger
85.v6.1	85	12-43b	15	M	DZ	12-43	5	1	baba	baba	gaga	1	0	0	0	younger
85.v6.2	85	12-43b	15	M	DZ	12-43	5	2	faba	baba	gaga	0	0	0	1	younger
85.v6.3	85	12-43b	15	M	DZ	12-43	5	3	faba	baba	gaga	0	0	0	1	younger
85.v6.4	85	12-43b	15	M	DZ	12-43	5	4	faba	baba	gaga	0	0	0	1	younger
85.v6.5	85	12-43b	15	M	DZ	12-43	5	5	faba	baba	gaga	0	0	0	1	younger
85.v6.6	85	12-43b	15	M	DZ	12-43	5	6	faba	baba	gaga	0	0	0	1	younger
85.v6.7	85	12-43b	15	M	DZ	12-43	5	7	faba	baba	gaga	0	0	0	1	younger
85.v6.8	85	12-43b	15	M	DZ	12-43	5	8	faba	baba	gaga	0	0	0	1	younger
85.v7.1	85	12-43b	15	M	DZ	12-43	6	1	la	ba	ga	0	0	0	1	younger
85.v7.2	85	12-43b	15	M	DZ	12-43	6	2	da	ba	ga	0	1	0	0	younger
85.v7.3	85	12-43b	15	M	DZ	12-43	6	3	la	ba	ga	0	0	0	1	younger
85.v7.4	85	12-43b	15	M	DZ	12-43	6	4	la	ba	ga	0	0	0	1	younger
85.v7.5	85	12-43b	15	M	DZ	12-43	6	5	la	ba	ga	0	0	0	1	younger
85.v7.6	85	12-43b	15	M	DZ	12-43	6	6	la	ba	ga	0	0	0	1	younger
85.v7.7	85	12-43b	15	M	DZ	12-43	6	7	la	ba	ga	0	0	0	1	younger
85.v7.8	85	12-43b	15	M	DZ	12-43	6	8	la	ba	ga	0	0	0	1	younger
85.v8.1	85	12-43b	15	M	DZ	12-43	7	1	da	ba	ga	0	1	0	0	younger
85.v8.2	85	12-43b	15	M	DZ	12-43	7	2	ba	ba	ga	1	0	0	0	younger
85.v8.3	85	12-43b	15	M	DZ	12-43	7	3	ba	ba	ga	1	0	0	0	younger
85.v8.4	85	12-43b	15	M	DZ	12-43	7	4	ba	ba	ga	1	0	0	0	younger
85.v8.5	85	12-43b	15	M	DZ	12-43	7	5	ba	ba	ga	1	0	0	0	younger
85.v8.6	85	12-43b	15	M	DZ	12-43	7	6	ba	ba	ga	1	0	0	0	younger
85.v8.7	85	12-43b	15	M	DZ	12-43	7	7	ba	ba	ga	1	0	0	0	younger
85.v8.8	85	12-43b	15	M	DZ	12-43	7	8	ba	ba	ga	1	0	0	0	younger
85.v9.1	85	12-43b	15	M	DZ	12-43	8	1	pa	pa	ka	1	0	0	0	younger
85.v9.2	85	12-43b	15	M	DZ	12-43	8	2	pa	pa	ka	1	0	0	0	younger
85.v9.3	85	12-43b	15	M	DZ	12-43	8	3	pa	pa	ka	1	0	0	0	younger
85.v9.4	85	12-43b	15	M	DZ	12-43	8	4	pa	pa	ka	1	0	0	0	younger
85.v9.5	85	12-43b	15	M	DZ	12-43	8	5	pa	pa	ka	1	0	0	0	younger
85.v9.6	85	12-43b	15	M	DZ	12-43	8	6	pa	pa	ka	1	0	0	0	younger
85.v9.7	85	12-43b	15	M	DZ	12-43	8	7	pa	pa	ka	1	0	0	0	younger
85.v9.8	85	12-43b	15	M	DZ	12-43	8	8	pa	pa	ka	1	0	0	0	younger
85.v10.1	85	12-43b	15	M	DZ	12-43	9	1	ta	pa	ka	0	1	0	0	younger
85.v10.2	85	12-43b	15	M	DZ	12-43	9	2	pa	pa	ka	1	0	0	0	younger
85.v10.3	85	12-43b	15	M	DZ	12-43	9	3	ta	pa	ka	0	1	0	0	younger
85.v10.4	85	12-43b	15	M	DZ	12-43	9	4	pa	pa	ka	1	0	0	0	younger
85.v10.5	85	12-43b	15	M	DZ	12-43	9	5	pa	pa	ka	1	0	0	0	younger
85.v10.6	85	12-43b	15	M	DZ	12-43	9	6	pa	pa	ka	1	0	0	0	younger
85.v10.7	85	12-43b	15	M	DZ	12-43	9	7	pa	pa	ka	1	0	0	0	younger
85.v10.8	85	12-43b	15	M	DZ	12-43	9	8	pa	pa	ka	1	0	0	0	younger
86.v2.1	86	12-43a	15	M	DZ	12-43	1	1	ba	ba	ga	1	0	0	0	older
86.v2.2	86	12-43a	15	M	DZ	12-43	1	2	ba	ba	ga	1	0	0	0	older
86.v2.3	86	12-43a	15	M	DZ	12-43	1	3	ba	ba	ga	1	0	0	0	older
86.v2.4	86	12-43a	15	M	DZ	12-43	1	4	ba	ba	ga	1	0	0	0	older
86.v2.5	86	12-43a	15	M	DZ	12-43	1	5	ba	ba	ga	1	0	0	0	older
86.v2.6	86	12-43a	15	M	DZ	12-43	1	6	ba	ba	ga	1	0	0	0	older
86.v2.7	86	12-43a	15	M	DZ	12-43	1	7	ba	ba	ga	1	0	0	0	older
86.v2.8	86	12-43a	15	M	DZ	12-43	1	8	ba	ba	ga	1	0	0	0	older
86.v3.1	86	12-43a	15	M	DZ	12-43	2	1	ba	ba	ga	1	0	0	0	older
86.v3.2	86	12-43a	15	M	DZ	12-43	2	2	ba	ba	ga	1	0	0	0	older
86.v3.3	86	12-43a	15	M	DZ	12-43	2	3	ba	ba	ga	1	0	0	0	older
86.v3.4	86	12-43a	15	M	DZ	12-43	2	4	ba	ba	ga	1	0	0	0	older
86.v3.5	86	12-43a	15	M	DZ	12-43	2	5	ba	ba	ga	1	0	0	0	older
86.v3.6	86	12-43a	15	M	DZ	12-43	2	6	ba	ba	ga	1	0	0	0	older
86.v3.7	86	12-43a	15	M	DZ	12-43	2	7	ba	ba	ga	1	0	0	0	older
86.v3.8	86	12-43a	15	M	DZ	12-43	2	8	ba	ba	ga	1	0	0	0	older
86.v4.1	86	12-43a	15	M	DZ	12-43	3	1	gaga	baba	gaga	0	0	1	0	older
86.v4.2	86	12-43a	15	M	DZ	12-43	3	2	gaga	baba	gaga	0	0	1	0	older
86.v4.3	86	12-43a	15	M	DZ	12-43	3	3	gaga	baba	gaga	0	0	1	0	older
86.v4.4	86	12-43a	15	M	DZ	12-43	3	4	gaga	baba	gaga	0	0	1	0	older
86.v4.5	86	12-43a	15	M	DZ	12-43	3	5	gaga	baba	gaga	0	0	1	0	older
86.v4.6	86	12-43a	15	M	DZ	12-43	3	6	gaga	baba	gaga	0	0	1	0	older
86.v4.7	86	12-43a	15	M	DZ	12-43	3	7	gaga	baba	gaga	0	0	1	0	older
86.v4.8	86	12-43a	15	M	DZ	12-43	3	8	gaga	baba	gaga	0	0	1	0	older
86.v5.1	86	12-43a	15	M	DZ	12-43	4	1	gaga	baba	gaga	0	0	1	0	older
86.v5.2	86	12-43a	15	M	DZ	12-43	4	2	baba	baba	gaga	1	0	0	0	older
86.v5.3	86	12-43a	15	M	DZ	12-43	4	3	gaga	baba	gaga	0	0	1	0	older
86.v5.4	86	12-43a	15	M	DZ	12-43	4	4	gaga	baba	gaga	0	0	1	0	older
86.v5.5	86	12-43a	15	M	DZ	12-43	4	5	gaga	baba	gaga	0	0	1	0	older
86.v5.6	86	12-43a	15	M	DZ	12-43	4	6	gaga	baba	gaga	0	0	1	0	older
86.v5.7	86	12-43a	15	M	DZ	12-43	4	7	gaga	baba	gaga	0	0	1	0	older
86.v5.8	86	12-43a	15	M	DZ	12-43	4	8	gaga	baba	gaga	0	0	1	0	older
86.v6.1	86	12-43a	15	M	DZ	12-43	5	1	baba	baba	gaga	1	0	0	0	older
86.v6.2	86	12-43a	15	M	DZ	12-43	5	2	baba	baba	gaga	1	0	0	0	older
86.v6.3	86	12-43a	15	M	DZ	12-43	5	3	baba	baba	gaga	1	0	0	0	older
86.v6.4	86	12-43a	15	M	DZ	12-43	5	4	baba	baba	gaga	1	0	0	0	older
86.v6.5	86	12-43a	15	M	DZ	12-43	5	5	baba	baba	gaga	1	0	0	0	older
86.v6.6	86	12-43a	15	M	DZ	12-43	5	6	baba	baba	gaga	1	0	0	0	older
86.v6.7	86	12-43a	15	M	DZ	12-43	5	7	baba	baba	gaga	1	0	0	0	older
86.v6.8	86	12-43a	15	M	DZ	12-43	5	8	baba	baba	gaga	1	0	0	0	older
86.v7.1	86	12-43a	15	M	DZ	12-43	6	1	a	ba	ga	0	0	0	1	older
86.v7.2	86	12-43a	15	M	DZ	12-43	6	2	ba	ba	ga	1	0	0	0	older
86.v7.3	86	12-43a	15	M	DZ	12-43	6	3	ba	ba	ga	1	0	0	0	older
86.v7.4	86	12-43a	15	M	DZ	12-43	6	4	ba	ba	ga	1	0	0	0	older
86.v7.5	86	12-43a	15	M	DZ	12-43	6	5	ba	ba	ga	1	0	0	0	older
86.v7.6	86	12-43a	15	M	DZ	12-43	6	6	ba	ba	ga	1	0	0	0	older
86.v7.7	86	12-43a	15	M	DZ	12-43	6	7	ga	ba	ga	0	0	1	0	older
86.v7.8	86	12-43a	15	M	DZ	12-43	6	8	ba	ba	ga	1	0	0	0	older
86.v8.1	86	12-43a	15	M	DZ	12-43	7	1	da	ba	ga	0	1	0	0	older
86.v8.2	86	12-43a	15	M	DZ	12-43	7	2	ba	ba	ga	1	0	0	0	older
86.v8.3	86	12-43a	15	M	DZ	12-43	7	3	ba	ba	ga	1	0	0	0	older
86.v8.4	86	12-43a	15	M	DZ	12-43	7	4	ba	ba	ga	1	0	0	0	older
86.v8.5	86	12-43a	15	M	DZ	12-43	7	5	ba	ba	ga	1	0	0	0	older
86.v8.6	86	12-43a	15	M	DZ	12-43	7	6	ba	ba	ga	1	0	0	0	older
86.v8.7	86	12-43a	15	M	DZ	12-43	7	7	ba	ba	ga	1	0	0	0	older
86.v8.8	86	12-43a	15	M	DZ	12-43	7	8	ba	ba	ga	1	0	0	0	older
86.v9.1	86	12-43a	15	M	DZ	12-43	8	1	ta	pa	ka	0	1	0	0	older
86.v9.2	86	12-43a	15	M	DZ	12-43	8	2	ta	pa	ka	0	1	0	0	older
86.v9.3	86	12-43a	15	M	DZ	12-43	8	3	ta	pa	ka	0	1	0	0	older
86.v9.4	86	12-43a	15	M	DZ	12-43	8	4	ta	pa	ka	0	1	0	0	older
86.v9.5	86	12-43a	15	M	DZ	12-43	8	5	pa	pa	ka	1	0	0	0	older
86.v9.6	86	12-43a	15	M	DZ	12-43	8	6	pa	pa	ka	1	0	0	0	older
86.v9.7	86	12-43a	15	M	DZ	12-43	8	7	pa	pa	ka	1	0	0	0	older
86.v9.8	86	12-43a	15	M	DZ	12-43	8	8	pa	pa	ka	1	0	0	0	older
86.v10.1	86	12-43a	15	M	DZ	12-43	9	1	ta	pa	ka	0	1	0	0	older
86.v10.2	86	12-43a	15	M	DZ	12-43	9	2	ta	pa	ka	0	1	0	0	older
86.v10.3	86	12-43a	15	M	DZ	12-43	9	3	pa	pa	ka	1	0	0	0	older
86.v10.4	86	12-43a	15	M	DZ	12-43	9	4	ta	pa	ka	0	1	0	0	older
86.v10.5	86	12-43a	15	M	DZ	12-43	9	5	ta	pa	ka	0	1	0	0	older
86.v10.6	86	12-43a	15	M	DZ	12-43	9	6	ta	pa	ka	0	1	0	0	older
86.v10.7	86	12-43a	15	M	DZ	12-43	9	7	ta	pa	ka	0	1	0	0	older
86.v10.8	86	12-43a	15	M	DZ	12-43	9	8	ta	pa	ka	0	1	0	0	older
87.v2.1	87	12-44a	19	M	DZ	12-44	1	1	bao	ba	ga	0	0	0	1	older
87.v2.2	87	12-44a	19	M	DZ	12-44	1	2	ba	ba	ga	1	0	0	0	older
87.v2.3	87	12-44a	19	M	DZ	12-44	1	3	ba	ba	ga	1	0	0	0	older
87.v2.4	87	12-44a	19	M	DZ	12-44	1	4	ba	ba	ga	1	0	0	0	older
87.v2.5	87	12-44a	19	M	DZ	12-44	1	5	bao	ba	ga	0	0	0	1	older
87.v2.6	87	12-44a	19	M	DZ	12-44	1	6	bao	ba	ga	0	0	0	1	older
87.v2.7	87	12-44a	19	M	DZ	12-44	1	7	bao	ba	ga	0	0	0	1	older
87.v2.8	87	12-44a	19	M	DZ	12-44	1	8	bao	ba	ga	0	0	0	1	older
87.v3.1	87	12-44a	19	M	DZ	12-44	2	1	ma	ba	ga	0	0	0	1	older
87.v3.2	87	12-44a	19	M	DZ	12-44	2	2	da	ba	ga	0	1	0	0	older
87.v3.3	87	12-44a	19	M	DZ	12-44	2	3	da	ba	ga	0	1	0	0	older
87.v3.4	87	12-44a	19	M	DZ	12-44	2	4	da	ba	ga	0	1	0	0	older
87.v3.5	87	12-44a	19	M	DZ	12-44	2	5	dan	ba	ga	0	0	0	1	older
87.v3.6	87	12-44a	19	M	DZ	12-44	2	6	bang	ba	ga	0	0	0	1	older
87.v3.7	87	12-44a	19	M	DZ	12-44	2	7	da	ba	ga	0	1	0	0	older
87.v3.8	87	12-44a	19	M	DZ	12-44	2	8	dan	ba	ga	0	0	0	1	older
87.v4.1	87	12-44a	19	M	DZ	12-44	3	1	lala	baba	gaga	0	0	0	1	older
87.v4.2	87	12-44a	19	M	DZ	12-44	3	2	lala	baba	gaga	0	0	0	1	older
87.v4.3	87	12-44a	19	M	DZ	12-44	3	3	lala	baba	gaga	0	0	0	1	older
87.v4.4	87	12-44a	19	M	DZ	12-44	3	4	lala	baba	gaga	0	0	0	1	older
87.v4.5	87	12-44a	19	M	DZ	12-44	3	5	lala	baba	gaga	0	0	0	1	older
87.v4.6	87	12-44a	19	M	DZ	12-44	3	6	lala	baba	gaga	0	0	0	1	older
87.v4.7	87	12-44a	19	M	DZ	12-44	3	7	lala	baba	gaga	0	0	0	1	older
87.v4.8	87	12-44a	19	M	DZ	12-44	3	8	lala	baba	gaga	0	0	0	1	older
87.v5.1	87	12-44a	19	M	DZ	12-44	4	1	lala	baba	gaga	0	0	0	1	older
87.v5.2	87	12-44a	19	M	DZ	12-44	4	2	lala	baba	gaga	0	0	0	1	older
87.v5.3	87	12-44a	19	M	DZ	12-44	4	3	lala	baba	gaga	0	0	0	1	older
87.v5.4	87	12-44a	19	M	DZ	12-44	4	4	lala	baba	gaga	0	0	0	1	older
87.v5.5	87	12-44a	19	M	DZ	12-44	4	5	lala	baba	gaga	0	0	0	1	older
87.v5.6	87	12-44a	19	M	DZ	12-44	4	6	lala	baba	gaga	0	0	0	1	older
87.v5.7	87	12-44a	19	M	DZ	12-44	4	7	lala	baba	gaga	0	0	0	1	older
87.v5.8	87	12-44a	19	M	DZ	12-44	4	8	lala	baba	gaga	0	0	0	1	older
87.v6.1	87	12-44a	19	M	DZ	12-44	5	1	baba	baba	gaga	1	0	0	0	older
87.v6.2	87	12-44a	19	M	DZ	12-44	5	2	baba	baba	gaga	1	0	0	0	older
87.v6.3	87	12-44a	19	M	DZ	12-44	5	3	baba	baba	gaga	1	0	0	0	older
87.v6.4	87	12-44a	19	M	DZ	12-44	5	4	baba	baba	gaga	1	0	0	0	older
87.v6.5	87	12-44a	19	M	DZ	12-44	5	5	baba	baba	gaga	1	0	0	0	older
87.v6.6	87	12-44a	19	M	DZ	12-44	5	6	baba	baba	gaga	1	0	0	0	older
87.v6.7	87	12-44a	19	M	DZ	12-44	5	7	baba	baba	gaga	1	0	0	0	older
87.v6.8	87	12-44a	19	M	DZ	12-44	5	8	baba	baba	gaga	1	0	0	0	older
87.v7.1	87	12-44a	19	M	DZ	12-44	6	1	a	ba	ga	0	0	0	1	older
87.v7.2	87	12-44a	19	M	DZ	12-44	6	2	a	ba	ga	0	0	0	1	older
87.v7.3	87	12-44a	19	M	DZ	12-44	6	3	a	ba	ga	0	0	0	1	older
87.v7.4	87	12-44a	19	M	DZ	12-44	6	4	a	ba	ga	0	0	0	1	older
87.v7.5	87	12-44a	19	M	DZ	12-44	6	5	a	ba	ga	0	0	0	1	older
87.v7.6	87	12-44a	19	M	DZ	12-44	6	6	a	ba	ga	0	0	0	1	older
87.v7.7	87	12-44a	19	M	DZ	12-44	6	7	a	ba	ga	0	0	0	1	older
87.v7.8	87	12-44a	19	M	DZ	12-44	6	8	a	ba	ga	0	0	0	1	older
87.v8.1	87	12-44a	19	M	DZ	12-44	7	1	da	ba	ga	0	1	0	0	older
87.v8.2	87	12-44a	19	M	DZ	12-44	7	2	da	ba	ga	0	1	0	0	older
87.v8.3	87	12-44a	19	M	DZ	12-44	7	3	da	ba	ga	0	1	0	0	older
87.v8.4	87	12-44a	19	M	DZ	12-44	7	4	da	ba	ga	0	1	0	0	older
87.v8.5	87	12-44a	19	M	DZ	12-44	7	5	da	ba	ga	0	1	0	0	older
87.v8.6	87	12-44a	19	M	DZ	12-44	7	6	da	ba	ga	0	1	0	0	older
87.v8.7	87	12-44a	19	M	DZ	12-44	7	7	da	ba	ga	0	1	0	0	older
87.v8.8	87	12-44a	19	M	DZ	12-44	7	8	da	ba	ga	0	1	0	0	older
87.v9.1	87	12-44a	19	M	DZ	12-44	8	1	pa	pa	ka	1	0	0	0	older
87.v9.2	87	12-44a	19	M	DZ	12-44	8	2	pa	pa	ka	1	0	0	0	older
87.v9.3	87	12-44a	19	M	DZ	12-44	8	3	pa	pa	ka	1	0	0	0	older
87.v9.4	87	12-44a	19	M	DZ	12-44	8	4	pa	pa	ka	1	0	0	0	older
87.v9.5	87	12-44a	19	M	DZ	12-44	8	5	ta	pa	ka	0	1	0	0	older
87.v9.6	87	12-44a	19	M	DZ	12-44	8	6	ta	pa	ka	0	1	0	0	older
87.v9.7	87	12-44a	19	M	DZ	12-44	8	7	ta	pa	ka	0	1	0	0	older
87.v9.8	87	12-44a	19	M	DZ	12-44	8	8	ta	pa	ka	0	1	0	0	older
87.v10.1	87	12-44a	19	M	DZ	12-44	9	1	a	pa	ka	0	0	0	1	older
87.v10.2	87	12-44a	19	M	DZ	12-44	9	2	ta	pa	ka	0	1	0	0	older
87.v10.3	87	12-44a	19	M	DZ	12-44	9	3	ta	pa	ka	0	1	0	0	older
87.v10.4	87	12-44a	19	M	DZ	12-44	9	4	ta	pa	ka	0	1	0	0	older
87.v10.5	87	12-44a	19	M	DZ	12-44	9	5	ta	pa	ka	0	1	0	0	older
87.v10.6	87	12-44a	19	M	DZ	12-44	9	6	ta	pa	ka	0	1	0	0	older
87.v10.7	87	12-44a	19	M	DZ	12-44	9	7	ta	pa	ka	0	1	0	0	older
87.v10.8	87	12-44a	19	M	DZ	12-44	9	8	ta	pa	ka	0	1	0	0	older
88.v2.1	88	12-44b	19	M	DZ	12-44	1	1	ball	ba	ga	0	0	0	1	younger
88.v2.2	88	12-44b	19	M	DZ	12-44	1	2	ba	ba	ga	1	0	0	0	younger
88.v2.3	88	12-44b	19	M	DZ	12-44	1	3	ba	ba	ga	1	0	0	0	younger
88.v2.4	88	12-44b	19	M	DZ	12-44	1	4	ba	ba	ga	1	0	0	0	younger
88.v2.5	88	12-44b	19	M	DZ	12-44	1	5	ba	ba	ga	1	0	0	0	younger
88.v2.6	88	12-44b	19	M	DZ	12-44	1	6	ba	ba	ga	1	0	0	0	younger
88.v2.7	88	12-44b	19	M	DZ	12-44	1	7	ba	ba	ga	1	0	0	0	younger
88.v2.8	88	12-44b	19	M	DZ	12-44	1	8	ba	ba	ga	1	0	0	0	younger
88.v3.1	88	12-44b	19	M	DZ	12-44	2	1	a	ba	ga	0	0	0	1	younger
88.v3.2	88	12-44b	19	M	DZ	12-44	2	2	dang	ba	ga	0	0	0	1	younger
88.v3.3	88	12-44b	19	M	DZ	12-44	2	3	dang	ba	ga	0	0	0	1	younger
88.v3.4	88	12-44b	19	M	DZ	12-44	2	4	dang	ba	ga	0	0	0	1	younger
88.v3.5	88	12-44b	19	M	DZ	12-44	2	5	dang	ba	ga	0	0	0	1	younger
88.v3.6	88	12-44b	19	M	DZ	12-44	2	6	dang	ba	ga	0	0	0	1	younger
88.v3.7	88	12-44b	19	M	DZ	12-44	2	7	ban	ba	ga	0	0	0	1	younger
88.v3.8	88	12-44b	19	M	DZ	12-44	2	8	dang	ba	ga	0	0	0	1	younger
88.v4.1	88	12-44b	19	M	DZ	12-44	3	1	gaga	baba	gaga	0	0	1	0	younger
88.v4.2	88	12-44b	19	M	DZ	12-44	3	2	gaga	baba	gaga	0	0	1	0	younger
88.v4.3	88	12-44b	19	M	DZ	12-44	3	3	gaga	baba	gaga	0	0	1	0	younger
88.v4.4	88	12-44b	19	M	DZ	12-44	3	4	gaga	baba	gaga	0	0	1	0	younger
88.v4.5	88	12-44b	19	M	DZ	12-44	3	5	gaga	baba	gaga	0	0	1	0	younger
88.v4.6	88	12-44b	19	M	DZ	12-44	3	6	gaga	baba	gaga	0	0	1	0	younger
88.v4.7	88	12-44b	19	M	DZ	12-44	3	7	gaga	baba	gaga	0	0	1	0	younger
88.v4.8	88	12-44b	19	M	DZ	12-44	3	8	gaga	baba	gaga	0	0	1	0	younger
88.v5.1	88	12-44b	19	M	DZ	12-44	4	1	gaga	baba	gaga	0	0	1	0	younger
88.v5.2	88	12-44b	19	M	DZ	12-44	4	2	gaga	baba	gaga	0	0	1	0	younger
88.v5.3	88	12-44b	19	M	DZ	12-44	4	3	gaga	baba	gaga	0	0	1	0	younger
88.v5.4	88	12-44b	19	M	DZ	12-44	4	4	gaga	baba	gaga	0	0	1	0	younger
88.v5.5	88	12-44b	19	M	DZ	12-44	4	5	gaga	baba	gaga	0	0	1	0	younger
88.v5.6	88	12-44b	19	M	DZ	12-44	4	6	gaga	baba	gaga	0	0	1	0	younger
88.v5.7	88	12-44b	19	M	DZ	12-44	4	7	gaga	baba	gaga	0	0	1	0	younger
88.v5.8	88	12-44b	19	M	DZ	12-44	4	8	gaga	baba	gaga	0	0	1	0	younger
88.v6.1	88	12-44b	19	M	DZ	12-44	5	1	baba	baba	gaga	1	0	0	0	younger
88.v6.2	88	12-44b	19	M	DZ	12-44	5	2	baba	baba	gaga	1	0	0	0	younger
88.v6.3	88	12-44b	19	M	DZ	12-44	5	3	baba	baba	gaga	1	0	0	0	younger
88.v6.4	88	12-44b	19	M	DZ	12-44	5	4	baba	baba	gaga	1	0	0	0	younger
88.v6.5	88	12-44b	19	M	DZ	12-44	5	5	baba	baba	gaga	1	0	0	0	younger
88.v6.6	88	12-44b	19	M	DZ	12-44	5	6	baba	baba	gaga	1	0	0	0	younger
88.v6.7	88	12-44b	19	M	DZ	12-44	5	7	baba	baba	gaga	1	0	0	0	younger
88.v6.8	88	12-44b	19	M	DZ	12-44	5	8	baba	baba	gaga	1	0	0	0	younger
88.v7.1	88	12-44b	19	M	DZ	12-44	6	1	a	ba	ga	0	0	0	1	younger
88.v7.2	88	12-44b	19	M	DZ	12-44	6	2	a	ba	ga	0	0	0	1	younger
88.v7.3	88	12-44b	19	M	DZ	12-44	6	3	a	ba	ga	0	0	0	1	younger
88.v7.4	88	12-44b	19	M	DZ	12-44	6	4	a	ba	ga	0	0	0	1	younger
88.v7.5	88	12-44b	19	M	DZ	12-44	6	5	a	ba	ga	0	0	0	1	younger
88.v7.6	88	12-44b	19	M	DZ	12-44	6	6	a	ba	ga	0	0	0	1	younger
88.v7.7	88	12-44b	19	M	DZ	12-44	6	7	a	ba	ga	0	0	0	1	younger
88.v7.8	88	12-44b	19	M	DZ	12-44	6	8	a	ba	ga	0	0	0	1	younger
88.v8.1	88	12-44b	19	M	DZ	12-44	7	1	ba	ba	ga	1	0	0	0	younger
88.v8.2	88	12-44b	19	M	DZ	12-44	7	2	ba	ba	ga	1	0	0	0	younger
88.v8.3	88	12-44b	19	M	DZ	12-44	7	3	ba	ba	ga	1	0	0	0	younger
88.v8.4	88	12-44b	19	M	DZ	12-44	7	4	ba	ba	ga	1	0	0	0	younger
88.v8.5	88	12-44b	19	M	DZ	12-44	7	5	ba	ba	ga	1	0	0	0	younger
88.v8.6	88	12-44b	19	M	DZ	12-44	7	6	ba	ba	ga	1	0	0	0	younger
88.v8.7	88	12-44b	19	M	DZ	12-44	7	7	ba	ba	ga	1	0	0	0	younger
88.v8.8	88	12-44b	19	M	DZ	12-44	7	8	ba	ba	ga	1	0	0	0	younger
88.v9.1	88	12-44b	19	M	DZ	12-44	8	1	tiao	pa	ka	0	0	0	1	younger
88.v9.2	88	12-44b	19	M	DZ	12-44	8	2	ta	pa	ka	0	1	0	0	younger
88.v9.3	88	12-44b	19	M	DZ	12-44	8	3	ta	pa	ka	0	1	0	0	younger
88.v9.4	88	12-44b	19	M	DZ	12-44	8	4	ta	pa	ka	0	1	0	0	younger
88.v9.5	88	12-44b	19	M	DZ	12-44	8	5	ta	pa	ka	0	1	0	0	younger
88.v9.6	88	12-44b	19	M	DZ	12-44	8	6	ta	pa	ka	0	1	0	0	younger
88.v9.7	88	12-44b	19	M	DZ	12-44	8	7	ta	pa	ka	0	1	0	0	younger
88.v9.8	88	12-44b	19	M	DZ	12-44	8	8	ta	pa	ka	0	1	0	0	younger
88.v10.1	88	12-44b	19	M	DZ	12-44	9	1	ta	pa	ka	0	1	0	0	younger
88.v10.2	88	12-44b	19	M	DZ	12-44	9	2	ta	pa	ka	0	1	0	0	younger
88.v10.3	88	12-44b	19	M	DZ	12-44	9	3	ta	pa	ka	0	1	0	0	younger
88.v10.4	88	12-44b	19	M	DZ	12-44	9	4	ta	pa	ka	0	1	0	0	younger
88.v10.5	88	12-44b	19	M	DZ	12-44	9	5	ta	pa	ka	0	1	0	0	younger
88.v10.6	88	12-44b	19	M	DZ	12-44	9	6	ta	pa	ka	0	1	0	0	younger
88.v10.7	88	12-44b	19	M	DZ	12-44	9	7	ta	pa	ka	0	1	0	0	younger
88.v10.8	88	12-44b	19	M	DZ	12-44	9	8	ta	pa	ka	0	1	0	0	younger
89.v2.1	89	12-45b	15	F	DZ	12-45	1	1	ba	ba	ga	1	0	0	0	younger
89.v2.2	89	12-45b	15	F	DZ	12-45	1	2	ba	ba	ga	1	0	0	0	younger
89.v2.3	89	12-45b	15	F	DZ	12-45	1	3	bai	ba	ga	0	0	0	1	younger
89.v2.4	89	12-45b	15	F	DZ	12-45	1	4	ba	ba	ga	1	0	0	0	younger
89.v2.5	89	12-45b	15	F	DZ	12-45	1	5	ba	ba	ga	1	0	0	0	younger
89.v2.6	89	12-45b	15	F	DZ	12-45	1	6	a	ba	ga	0	0	0	1	younger
89.v2.7	89	12-45b	15	F	DZ	12-45	1	7	b	ba	ga	0	0	0	1	younger
89.v2.8	89	12-45b	15	F	DZ	12-45	1	8	ba	ba	ga	1	0	0	0	younger
89.v3.1	89	12-45b	15	F	DZ	12-45	2	1	ba	ba	ga	1	0	0	0	younger
89.v3.2	89	12-45b	15	F	DZ	12-45	2	2	ba	ba	ga	1	0	0	0	younger
89.v3.3	89	12-45b	15	F	DZ	12-45	2	3	ta	ba	ga	0	0	0	1	younger
89.v3.4	89	12-45b	15	F	DZ	12-45	2	4	ta	ba	ga	0	0	0	1	younger
89.v3.5	89	12-45b	15	F	DZ	12-45	2	5	b	ba	ga	0	0	0	1	younger
89.v3.6	89	12-45b	15	F	DZ	12-45	2	6	ba	ba	ga	1	0	0	0	younger
89.v3.7	89	12-45b	15	F	DZ	12-45	2	7	ba	ba	ga	1	0	0	0	younger
89.v3.8	89	12-45b	15	F	DZ	12-45	2	8	ba	ba	ga	1	0	0	0	younger
89.v4.1	89	12-45b	15	F	DZ	12-45	3	1	gaga	baba	gaga	0	0	1	0	younger
89.v4.2	89	12-45b	15	F	DZ	12-45	3	2	gaga	baba	gaga	0	0	1	0	younger
89.v4.3	89	12-45b	15	F	DZ	12-45	3	3	gaga	baba	gaga	0	0	1	0	younger
89.v4.4	89	12-45b	15	F	DZ	12-45	3	4	gaga	baba	gaga	0	0	1	0	younger
89.v4.5	89	12-45b	15	F	DZ	12-45	3	5	gaga	baba	gaga	0	0	1	0	younger
89.v4.6	89	12-45b	15	F	DZ	12-45	3	6	bai	baba	gaga	0	0	0	1	younger
89.v4.7	89	12-45b	15	F	DZ	12-45	3	7	ga	baba	gaga	0	0	0	1	younger
89.v4.8	89	12-45b	15	F	DZ	12-45	3	8	gaga	baba	gaga	0	0	1	0	younger
89.v5.1	89	12-45b	15	F	DZ	12-45	4	1	gaga	baba	gaga	0	0	1	0	younger
89.v5.2	89	12-45b	15	F	DZ	12-45	4	2	ga	baba	gaga	0	0	0	1	younger
89.v5.3	89	12-45b	15	F	DZ	12-45	4	3	gaga	baba	gaga	0	0	1	0	younger
89.v5.4	89	12-45b	15	F	DZ	12-45	4	4	ga	baba	gaga	0	0	0	1	younger
89.v5.5	89	12-45b	15	F	DZ	12-45	4	5	gag	baba	gaga	0	0	0	1	younger
89.v5.6	89	12-45b	15	F	DZ	12-45	4	6	gaga	baba	gaga	0	0	1	0	younger
89.v5.7	89	12-45b	15	F	DZ	12-45	4	7	man	baba	gaga	0	0	0	1	younger
89.v5.8	89	12-45b	15	F	DZ	12-45	4	8	mai	baba	gaga	0	0	0	1	younger
89.v6.1	89	12-45b	15	F	DZ	12-45	5	1	baba	baba	gaga	1	0	0	0	younger
89.v6.2	89	12-45b	15	F	DZ	12-45	5	2	bai	baba	gaga	0	0	0	1	younger
89.v6.3	89	12-45b	15	F	DZ	12-45	5	3	ban	baba	gaga	0	0	0	1	younger
89.v6.4	89	12-45b	15	F	DZ	12-45	5	4	bai	baba	gaga	0	0	0	1	younger
89.v6.5	89	12-45b	15	F	DZ	12-45	5	5	ba	baba	gaga	0	0	0	1	younger
89.v6.6	89	12-45b	15	F	DZ	12-45	5	6	an	baba	gaga	0	0	0	1	younger
89.v6.7	89	12-45b	15	F	DZ	12-45	5	7	ba	baba	gaga	0	0	0	1	younger
89.v6.8	89	12-45b	15	F	DZ	12-45	5	8	banban	baba	gaga	0	0	0	1	younger
89.v7.1	89	12-45b	15	F	DZ	12-45	6	1	ai	ba	ga	0	0	0	1	younger
89.v7.2	89	12-45b	15	F	DZ	12-45	6	2	ga	ba	ga	0	0	1	0	younger
89.v7.3	89	12-45b	15	F	DZ	12-45	6	3	ga	ba	ga	0	0	1	0	younger
89.v7.4	89	12-45b	15	F	DZ	12-45	6	4	ga	ba	ga	0	0	1	0	younger
89.v7.5	89	12-45b	15	F	DZ	12-45	6	5	ga	ba	ga	0	0	1	0	younger
89.v7.6	89	12-45b	15	F	DZ	12-45	6	6	ga	ba	ga	0	0	1	0	younger
89.v7.7	89	12-45b	15	F	DZ	12-45	6	7	ba	ba	ga	1	0	0	0	younger
89.v7.8	89	12-45b	15	F	DZ	12-45	6	8	ga	ba	ga	0	0	1	0	younger
89.v8.1	89	12-45b	15	F	DZ	12-45	7	1	ba	ba	ga	1	0	0	0	younger
89.v8.2	89	12-45b	15	F	DZ	12-45	7	2	ba	ba	ga	1	0	0	0	younger
89.v8.3	89	12-45b	15	F	DZ	12-45	7	3	ba	ba	ga	1	0	0	0	younger
89.v8.4	89	12-45b	15	F	DZ	12-45	7	4	ba	ba	ga	1	0	0	0	younger
89.v8.5	89	12-45b	15	F	DZ	12-45	7	5	ba	ba	ga	1	0	0	0	younger
89.v8.6	89	12-45b	15	F	DZ	12-45	7	6	a	ba	ga	0	0	0	1	younger
89.v8.7	89	12-45b	15	F	DZ	12-45	7	7	ai	ba	ga	0	0	0	1	younger
89.v8.8	89	12-45b	15	F	DZ	12-45	7	8	ba	ba	ga	1	0	0	0	younger
89.v9.1	89	12-45b	15	F	DZ	12-45	8	1	bai	pa	ka	0	0	0	1	younger
89.v9.2	89	12-45b	15	F	DZ	12-45	8	2	bai	pa	ka	0	0	0	1	younger
89.v9.3	89	12-45b	15	F	DZ	12-45	8	3	ban	pa	ka	0	0	0	1	younger
89.v9.4	89	12-45b	15	F	DZ	12-45	8	4	ban	pa	ka	0	0	0	1	younger
89.v9.5	89	12-45b	15	F	DZ	12-45	8	5	bai	pa	ka	0	0	0	1	younger
89.v9.6	89	12-45b	15	F	DZ	12-45	8	6	bai	pa	ka	0	0	0	1	younger
89.v9.7	89	12-45b	15	F	DZ	12-45	8	7	pa	pa	ka	1	0	0	0	younger
89.v9.8	89	12-45b	15	F	DZ	12-45	8	8	pa	pa	ka	1	0	0	0	younger
89.v10.1	89	12-45b	15	F	DZ	12-45	9	1	ta	pa	ka	0	1	0	0	younger
89.v10.2	89	12-45b	15	F	DZ	12-45	9	2	ta	pa	ka	0	1	0	0	younger
89.v10.3	89	12-45b	15	F	DZ	12-45	9	3	ta	pa	ka	0	1	0	0	younger
89.v10.4	89	12-45b	15	F	DZ	12-45	9	4	ta	pa	ka	0	1	0	0	younger
89.v10.5	89	12-45b	15	F	DZ	12-45	9	5	a	pa	ka	0	0	0	1	younger
89.v10.6	89	12-45b	15	F	DZ	12-45	9	6	ta	pa	ka	0	1	0	0	younger
89.v10.7	89	12-45b	15	F	DZ	12-45	9	7	ta	pa	ka	0	1	0	0	younger
89.v10.8	89	12-45b	15	F	DZ	12-45	9	8	ta	pa	ka	0	1	0	0	younger
90.v2.1	90	12-45a	15	F	DZ	12-45	1	1	ba	ba	ga	1	0	0	0	older
90.v2.2	90	12-45a	15	F	DZ	12-45	1	2	ba	ba	ga	1	0	0	0	older
90.v2.3	90	12-45a	15	F	DZ	12-45	1	3	ba	ba	ga	1	0	0	0	older
90.v2.4	90	12-45a	15	F	DZ	12-45	1	4	ba	ba	ga	1	0	0	0	older
90.v2.5	90	12-45a	15	F	DZ	12-45	1	5	ba	ba	ga	1	0	0	0	older
90.v2.6	90	12-45a	15	F	DZ	12-45	1	6	ba	ba	ga	1	0	0	0	older
90.v2.7	90	12-45a	15	F	DZ	12-45	1	7	ba	ba	ga	1	0	0	0	older
90.v2.8	90	12-45a	15	F	DZ	12-45	1	8	ba	ba	ga	1	0	0	0	older
90.v3.1	90	12-45a	15	F	DZ	12-45	2	1	ba	ba	ga	1	0	0	0	older
90.v3.2	90	12-45a	15	F	DZ	12-45	2	2	ba	ba	ga	1	0	0	0	older
90.v3.3	90	12-45a	15	F	DZ	12-45	2	3	ba	ba	ga	1	0	0	0	older
90.v3.4	90	12-45a	15	F	DZ	12-45	2	4	ba	ba	ga	1	0	0	0	older
90.v3.5	90	12-45a	15	F	DZ	12-45	2	5	da	ba	ga	0	1	0	0	older
90.v3.6	90	12-45a	15	F	DZ	12-45	2	6	ba	ba	ga	1	0	0	0	older
90.v3.7	90	12-45a	15	F	DZ	12-45	2	7	da	ba	ga	0	1	0	0	older
90.v3.8	90	12-45a	15	F	DZ	12-45	2	8	ba	ba	ga	1	0	0	0	older
90.v4.1	90	12-45a	15	F	DZ	12-45	3	1	baba	baba	gaga	1	0	0	0	older
90.v4.2	90	12-45a	15	F	DZ	12-45	3	2	gaga	baba	gaga	0	0	1	0	older
90.v4.3	90	12-45a	15	F	DZ	12-45	3	3	gaga	baba	gaga	0	0	1	0	older
90.v4.4	90	12-45a	15	F	DZ	12-45	3	4	gaga	baba	gaga	0	0	1	0	older
90.v4.5	90	12-45a	15	F	DZ	12-45	3	5	gaga	baba	gaga	0	0	1	0	older
90.v4.6	90	12-45a	15	F	DZ	12-45	3	6	gaga	baba	gaga	0	0	1	0	older
90.v4.7	90	12-45a	15	F	DZ	12-45	3	7	gaga	baba	gaga	0	0	1	0	older
90.v4.8	90	12-45a	15	F	DZ	12-45	3	8	gaga	baba	gaga	0	0	1	0	older
90.v5.1	90	12-45a	15	F	DZ	12-45	4	1	gaga	baba	gaga	0	0	1	0	older
90.v5.2	90	12-45a	15	F	DZ	12-45	4	2	gaga	baba	gaga	0	0	1	0	older
90.v5.3	90	12-45a	15	F	DZ	12-45	4	3	gaga	baba	gaga	0	0	1	0	older
90.v5.4	90	12-45a	15	F	DZ	12-45	4	4	gaga	baba	gaga	0	0	1	0	older
90.v5.5	90	12-45a	15	F	DZ	12-45	4	5	gaga	baba	gaga	0	0	1	0	older
90.v5.6	90	12-45a	15	F	DZ	12-45	4	6	gaga	baba	gaga	0	0	1	0	older
90.v5.7	90	12-45a	15	F	DZ	12-45	4	7	gaga	baba	gaga	0	0	1	0	older
90.v5.8	90	12-45a	15	F	DZ	12-45	4	8	gaga	baba	gaga	0	0	1	0	older
90.v6.1	90	12-45a	15	F	DZ	12-45	5	1	baba	baba	gaga	1	0	0	0	older
90.v6.2	90	12-45a	15	F	DZ	12-45	5	2	baba	baba	gaga	1	0	0	0	older
90.v6.3	90	12-45a	15	F	DZ	12-45	5	3	baba	baba	gaga	1	0	0	0	older
90.v6.4	90	12-45a	15	F	DZ	12-45	5	4	baba	baba	gaga	1	0	0	0	older
90.v6.5	90	12-45a	15	F	DZ	12-45	5	5	baba	baba	gaga	1	0	0	0	older
90.v6.6	90	12-45a	15	F	DZ	12-45	5	6	baba	baba	gaga	1	0	0	0	older
90.v6.7	90	12-45a	15	F	DZ	12-45	5	7	faba	baba	gaga	0	0	0	1	older
90.v6.8	90	12-45a	15	F	DZ	12-45	5	8	baba	baba	gaga	1	0	0	0	older
90.v7.1	90	12-45a	15	F	DZ	12-45	6	1	da	ba	ga	0	1	0	0	older
90.v7.2	90	12-45a	15	F	DZ	12-45	6	2	da	ba	ga	0	1	0	0	older
90.v7.3	90	12-45a	15	F	DZ	12-45	6	3	da	ba	ga	0	1	0	0	older
90.v7.4	90	12-45a	15	F	DZ	12-45	6	4	da	ba	ga	0	1	0	0	older
90.v7.5	90	12-45a	15	F	DZ	12-45	6	5	ba	ba	ga	1	0	0	0	older
90.v7.6	90	12-45a	15	F	DZ	12-45	6	6	ba	ba	ga	1	0	0	0	older
90.v7.7	90	12-45a	15	F	DZ	12-45	6	7	da	ba	ga	0	1	0	0	older
90.v7.8	90	12-45a	15	F	DZ	12-45	6	8	da	ba	ga	0	1	0	0	older
90.v8.1	90	12-45a	15	F	DZ	12-45	7	1	ba	ba	ga	1	0	0	0	older
90.v8.2	90	12-45a	15	F	DZ	12-45	7	2	ba	ba	ga	1	0	0	0	older
90.v8.3	90	12-45a	15	F	DZ	12-45	7	3	ba	ba	ga	1	0	0	0	older
90.v8.4	90	12-45a	15	F	DZ	12-45	7	4	ba	ba	ga	1	0	0	0	older
90.v8.5	90	12-45a	15	F	DZ	12-45	7	5	ba	ba	ga	1	0	0	0	older
90.v8.6	90	12-45a	15	F	DZ	12-45	7	6	ba	ba	ga	1	0	0	0	older
90.v8.7	90	12-45a	15	F	DZ	12-45	7	7	ba	ba	ga	1	0	0	0	older
90.v8.8	90	12-45a	15	F	DZ	12-45	7	8	ba	ba	ga	1	0	0	0	older
90.v9.1	90	12-45a	15	F	DZ	12-45	8	1	pa	pa	ka	1	0	0	0	older
90.v9.2	90	12-45a	15	F	DZ	12-45	8	2	pa	pa	ka	1	0	0	0	older
90.v9.3	90	12-45a	15	F	DZ	12-45	8	3	pa	pa	ka	1	0	0	0	older
90.v9.4	90	12-45a	15	F	DZ	12-45	8	4	pa	pa	ka	1	0	0	0	older
90.v9.5	90	12-45a	15	F	DZ	12-45	8	5	pa	pa	ka	1	0	0	0	older
90.v9.6	90	12-45a	15	F	DZ	12-45	8	6	pa	pa	ka	1	0	0	0	older
90.v9.7	90	12-45a	15	F	DZ	12-45	8	7	pa	pa	ka	1	0	0	0	older
90.v9.8	90	12-45a	15	F	DZ	12-45	8	8	pa	pa	ka	1	0	0	0	older
90.v10.1	90	12-45a	15	F	DZ	12-45	9	1	ta	pa	ka	0	1	0	0	older
90.v10.2	90	12-45a	15	F	DZ	12-45	9	2	ta	pa	ka	0	1	0	0	older
90.v10.3	90	12-45a	15	F	DZ	12-45	9	3	ta	pa	ka	0	1	0	0	older
90.v10.4	90	12-45a	15	F	DZ	12-45	9	4	ta	pa	ka	0	1	0	0	older
90.v10.5	90	12-45a	15	F	DZ	12-45	9	5	ta	pa	ka	0	1	0	0	older
90.v10.6	90	12-45a	15	F	DZ	12-45	9	6	ta	pa	ka	0	1	0	0	older
90.v10.7	90	12-45a	15	F	DZ	12-45	9	7	ta	pa	ka	0	1	0	0	older
90.v10.8	90	12-45a	15	F	DZ	12-45	9	8	ta	pa	ka	0	1	0	0	older
91.v2.1	91	12-46a	15	M	MZ	12-46	1	1	ba	ba	ga	1	0	0	0	older
91.v2.2	91	12-46a	15	M	MZ	12-46	1	2	ba	ba	ga	1	0	0	0	older
91.v2.3	91	12-46a	15	M	MZ	12-46	1	3	ba	ba	ga	1	0	0	0	older
91.v2.4	91	12-46a	15	M	MZ	12-46	1	4	ba	ba	ga	1	0	0	0	older
91.v2.5	91	12-46a	15	M	MZ	12-46	1	5	ba	ba	ga	1	0	0	0	older
91.v2.6	91	12-46a	15	M	MZ	12-46	1	6	ba	ba	ga	1	0	0	0	older
91.v2.7	91	12-46a	15	M	MZ	12-46	1	7	ba	ba	ga	1	0	0	0	older
91.v2.8	91	12-46a	15	M	MZ	12-46	1	8	ba	ba	ga	1	0	0	0	older
91.v3.1	91	12-46a	15	M	MZ	12-46	2	1	8	ba	ga	0	0	0	1	older
91.v3.2	91	12-46a	15	M	MZ	12-46	2	2	ba	ba	ga	1	0	0	0	older
91.v3.3	91	12-46a	15	M	MZ	12-46	2	3	ba	ba	ga	1	0	0	0	older
91.v3.4	91	12-46a	15	M	MZ	12-46	2	4	ba	ba	ga	1	0	0	0	older
91.v3.5	91	12-46a	15	M	MZ	12-46	2	5	ba	ba	ga	1	0	0	0	older
91.v3.6	91	12-46a	15	M	MZ	12-46	2	6	ba	ba	ga	1	0	0	0	older
91.v3.7	91	12-46a	15	M	MZ	12-46	2	7	ba	ba	ga	1	0	0	0	older
91.v3.8	91	12-46a	15	M	MZ	12-46	2	8	ba	ba	ga	1	0	0	0	older
91.v4.1	91	12-46a	15	M	MZ	12-46	3	1	baba	baba	gaga	1	0	0	0	older
91.v4.2	91	12-46a	15	M	MZ	12-46	3	2	baba	baba	gaga	1	0	0	0	older
91.v4.3	91	12-46a	15	M	MZ	12-46	3	3	baba	baba	gaga	1	0	0	0	older
91.v4.4	91	12-46a	15	M	MZ	12-46	3	4	baba	baba	gaga	1	0	0	0	older
91.v4.5	91	12-46a	15	M	MZ	12-46	3	5	baba	baba	gaga	1	0	0	0	older
91.v4.6	91	12-46a	15	M	MZ	12-46	3	6	baba	baba	gaga	1	0	0	0	older
91.v4.7	91	12-46a	15	M	MZ	12-46	3	7	baba	baba	gaga	1	0	0	0	older
91.v4.8	91	12-46a	15	M	MZ	12-46	3	8	baba	baba	gaga	1	0	0	0	older
91.v5.1	91	12-46a	15	M	MZ	12-46	4	1	baba	baba	gaga	1	0	0	0	older
91.v5.2	91	12-46a	15	M	MZ	12-46	4	2	baba	baba	gaga	1	0	0	0	older
91.v5.3	91	12-46a	15	M	MZ	12-46	4	3	baba	baba	gaga	1	0	0	0	older
91.v5.4	91	12-46a	15	M	MZ	12-46	4	4	baba	baba	gaga	1	0	0	0	older
91.v5.5	91	12-46a	15	M	MZ	12-46	4	5	baba	baba	gaga	1	0	0	0	older
91.v5.6	91	12-46a	15	M	MZ	12-46	4	6	baba	baba	gaga	1	0	0	0	older
91.v5.7	91	12-46a	15	M	MZ	12-46	4	7	baba	baba	gaga	1	0	0	0	older
91.v5.8	91	12-46a	15	M	MZ	12-46	4	8	baba	baba	gaga	1	0	0	0	older
91.v6.1	91	12-46a	15	M	MZ	12-46	5	1	88	baba	gaga	0	0	0	1	older
91.v6.2	91	12-46a	15	M	MZ	12-46	5	2	baba	baba	gaga	1	0	0	0	older
91.v6.3	91	12-46a	15	M	MZ	12-46	5	3	baba	baba	gaga	1	0	0	0	older
91.v6.4	91	12-46a	15	M	MZ	12-46	5	4	baba	baba	gaga	1	0	0	0	older
91.v6.5	91	12-46a	15	M	MZ	12-46	5	5	baba	baba	gaga	1	0	0	0	older
91.v6.6	91	12-46a	15	M	MZ	12-46	5	6	aba	baba	gaga	0	0	0	1	older
91.v6.7	91	12-46a	15	M	MZ	12-46	5	7	baba	baba	gaga	1	0	0	0	older
91.v6.8	91	12-46a	15	M	MZ	12-46	5	8	baba	baba	gaga	1	0	0	0	older
91.v7.1	91	12-46a	15	M	MZ	12-46	6	1	ba	ba	ga	1	0	0	0	older
91.v7.2	91	12-46a	15	M	MZ	12-46	6	2	ba	ba	ga	1	0	0	0	older
91.v7.3	91	12-46a	15	M	MZ	12-46	6	3	ba	ba	ga	1	0	0	0	older
91.v7.4	91	12-46a	15	M	MZ	12-46	6	4	ba	ba	ga	1	0	0	0	older
91.v7.5	91	12-46a	15	M	MZ	12-46	6	5	ba	ba	ga	1	0	0	0	older
91.v7.6	91	12-46a	15	M	MZ	12-46	6	6	ba	ba	ga	1	0	0	0	older
91.v7.7	91	12-46a	15	M	MZ	12-46	6	7	ba	ba	ga	1	0	0	0	older
91.v7.8	91	12-46a	15	M	MZ	12-46	6	8	ba	ba	ga	1	0	0	0	older
91.v8.1	91	12-46a	15	M	MZ	12-46	7	1	ba	ba	ga	1	0	0	0	older
91.v8.2	91	12-46a	15	M	MZ	12-46	7	2	ba	ba	ga	1	0	0	0	older
91.v8.3	91	12-46a	15	M	MZ	12-46	7	3	ba	ba	ga	1	0	0	0	older
91.v8.4	91	12-46a	15	M	MZ	12-46	7	4	ba	ba	ga	1	0	0	0	older
91.v8.5	91	12-46a	15	M	MZ	12-46	7	5	ba	ba	ga	1	0	0	0	older
91.v8.6	91	12-46a	15	M	MZ	12-46	7	6	ba	ba	ga	1	0	0	0	older
91.v8.7	91	12-46a	15	M	MZ	12-46	7	7	ba	ba	ga	1	0	0	0	older
91.v8.8	91	12-46a	15	M	MZ	12-46	7	8	ba	ba	ga	1	0	0	0	older
91.v9.1	91	12-46a	15	M	MZ	12-46	8	1	pa	pa	ka	1	0	0	0	older
91.v9.2	91	12-46a	15	M	MZ	12-46	8	2	pa	pa	ka	1	0	0	0	older
91.v9.3	91	12-46a	15	M	MZ	12-46	8	3	pa	pa	ka	1	0	0	0	older
91.v9.4	91	12-46a	15	M	MZ	12-46	8	4	pa	pa	ka	1	0	0	0	older
91.v9.5	91	12-46a	15	M	MZ	12-46	8	5	a	pa	ka	0	0	0	1	older
91.v9.6	91	12-46a	15	M	MZ	12-46	8	6	NA	pa	ka	NA	NA	NA	NA	older
91.v9.7	91	12-46a	15	M	MZ	12-46	8	7	a	pa	ka	0	0	0	1	older
91.v9.8	91	12-46a	15	M	MZ	12-46	8	8	NA	pa	ka	NA	NA	NA	NA	older
91.v10.1	91	12-46a	15	M	MZ	12-46	9	1	pa	pa	ka	1	0	0	0	older
91.v10.2	91	12-46a	15	M	MZ	12-46	9	2	pa	pa	ka	1	0	0	0	older
91.v10.3	91	12-46a	15	M	MZ	12-46	9	3	pa	pa	ka	1	0	0	0	older
91.v10.4	91	12-46a	15	M	MZ	12-46	9	4	pa	pa	ka	1	0	0	0	older
91.v10.5	91	12-46a	15	M	MZ	12-46	9	5	pa	pa	ka	1	0	0	0	older
91.v10.6	91	12-46a	15	M	MZ	12-46	9	6	pa	pa	ka	1	0	0	0	older
91.v10.7	91	12-46a	15	M	MZ	12-46	9	7	pa	pa	ka	1	0	0	0	older
91.v10.8	91	12-46a	15	M	MZ	12-46	9	8	a	pa	ka	0	0	0	1	older
92.v2.1	92	12-46b	15	M	MZ	12-46	1	1	bo	ba	ga	0	0	0	1	younger
92.v2.2	92	12-46b	15	M	MZ	12-46	1	2	ba	ba	ga	1	0	0	0	younger
92.v2.3	92	12-46b	15	M	MZ	12-46	1	3	ba	ba	ga	1	0	0	0	younger
92.v2.4	92	12-46b	15	M	MZ	12-46	1	4	ba	ba	ga	1	0	0	0	younger
92.v2.5	92	12-46b	15	M	MZ	12-46	1	5	ba	ba	ga	1	0	0	0	younger
92.v2.6	92	12-46b	15	M	MZ	12-46	1	6	ba	ba	ga	1	0	0	0	younger
92.v2.7	92	12-46b	15	M	MZ	12-46	1	7	ba	ba	ga	1	0	0	0	younger
92.v2.8	92	12-46b	15	M	MZ	12-46	1	8	ba	ba	ga	1	0	0	0	younger
92.v3.1	92	12-46b	15	M	MZ	12-46	2	1	ba	ba	ga	1	0	0	0	younger
92.v3.2	92	12-46b	15	M	MZ	12-46	2	2	ba	ba	ga	1	0	0	0	younger
92.v3.3	92	12-46b	15	M	MZ	12-46	2	3	ba	ba	ga	1	0	0	0	younger
92.v3.4	92	12-46b	15	M	MZ	12-46	2	4	ba	ba	ga	1	0	0	0	younger
92.v3.5	92	12-46b	15	M	MZ	12-46	2	5	ba	ba	ga	1	0	0	0	younger
92.v3.6	92	12-46b	15	M	MZ	12-46	2	6	ba	ba	ga	1	0	0	0	younger
92.v3.7	92	12-46b	15	M	MZ	12-46	2	7	ba	ba	ga	1	0	0	0	younger
92.v3.8	92	12-46b	15	M	MZ	12-46	2	8	ba	ba	ga	1	0	0	0	younger
92.v4.1	92	12-46b	15	M	MZ	12-46	3	1	gaga	baba	gaga	0	0	1	0	younger
92.v4.2	92	12-46b	15	M	MZ	12-46	3	2	baba	baba	gaga	1	0	0	0	younger
92.v4.3	92	12-46b	15	M	MZ	12-46	3	3	baba	baba	gaga	1	0	0	0	younger
92.v4.4	92	12-46b	15	M	MZ	12-46	3	4	baba	baba	gaga	1	0	0	0	younger
92.v4.5	92	12-46b	15	M	MZ	12-46	3	5	baba	baba	gaga	1	0	0	0	younger
92.v4.6	92	12-46b	15	M	MZ	12-46	3	6	baba	baba	gaga	1	0	0	0	younger
92.v4.7	92	12-46b	15	M	MZ	12-46	3	7	aba	baba	gaga	0	0	0	1	younger
92.v4.8	92	12-46b	15	M	MZ	12-46	3	8	baba	baba	gaga	1	0	0	0	younger
92.v5.1	92	12-46b	15	M	MZ	12-46	4	1	baba	baba	gaga	1	0	0	0	younger
92.v5.2	92	12-46b	15	M	MZ	12-46	4	2	baba	baba	gaga	1	0	0	0	younger
92.v5.3	92	12-46b	15	M	MZ	12-46	4	3	pa	baba	gaga	0	0	0	1	younger
92.v5.4	92	12-46b	15	M	MZ	12-46	4	4	baba	baba	gaga	1	0	0	0	younger
92.v5.5	92	12-46b	15	M	MZ	12-46	4	5	baba	baba	gaga	1	0	0	0	younger
92.v5.6	92	12-46b	15	M	MZ	12-46	4	6	baba	baba	gaga	1	0	0	0	younger
92.v5.7	92	12-46b	15	M	MZ	12-46	4	7	baba	baba	gaga	1	0	0	0	younger
92.v5.8	92	12-46b	15	M	MZ	12-46	4	8	baba	baba	gaga	1	0	0	0	younger
92.v6.1	92	12-46b	15	M	MZ	12-46	5	1	baba	baba	gaga	1	0	0	0	younger
92.v6.2	92	12-46b	15	M	MZ	12-46	5	2	baba	baba	gaga	1	0	0	0	younger
92.v6.3	92	12-46b	15	M	MZ	12-46	5	3	baba	baba	gaga	1	0	0	0	younger
92.v6.4	92	12-46b	15	M	MZ	12-46	5	4	baba	baba	gaga	1	0	0	0	younger
92.v6.5	92	12-46b	15	M	MZ	12-46	5	5	baba	baba	gaga	1	0	0	0	younger
92.v6.6	92	12-46b	15	M	MZ	12-46	5	6	baba	baba	gaga	1	0	0	0	younger
92.v6.7	92	12-46b	15	M	MZ	12-46	5	7	baba	baba	gaga	1	0	0	0	younger
92.v6.8	92	12-46b	15	M	MZ	12-46	5	8	baba	baba	gaga	1	0	0	0	younger
92.v7.1	92	12-46b	15	M	MZ	12-46	6	1	a	ba	ga	0	0	0	1	younger
92.v7.2	92	12-46b	15	M	MZ	12-46	6	2	ba	ba	ga	1	0	0	0	younger
92.v7.3	92	12-46b	15	M	MZ	12-46	6	3	ba	ba	ga	1	0	0	0	younger
92.v7.4	92	12-46b	15	M	MZ	12-46	6	4	ba	ba	ga	1	0	0	0	younger
92.v7.5	92	12-46b	15	M	MZ	12-46	6	5	ba	ba	ga	1	0	0	0	younger
92.v7.6	92	12-46b	15	M	MZ	12-46	6	6	ba	ba	ga	1	0	0	0	younger
92.v7.7	92	12-46b	15	M	MZ	12-46	6	7	ba	ba	ga	1	0	0	0	younger
92.v7.8	92	12-46b	15	M	MZ	12-46	6	8	ba	ba	ga	1	0	0	0	younger
92.v8.1	92	12-46b	15	M	MZ	12-46	7	1	ba	ba	ga	1	0	0	0	younger
92.v8.2	92	12-46b	15	M	MZ	12-46	7	2	ba	ba	ga	1	0	0	0	younger
92.v8.3	92	12-46b	15	M	MZ	12-46	7	3	ba	ba	ga	1	0	0	0	younger
92.v8.4	92	12-46b	15	M	MZ	12-46	7	4	ba	ba	ga	1	0	0	0	younger
92.v8.5	92	12-46b	15	M	MZ	12-46	7	5	ba	ba	ga	1	0	0	0	younger
92.v8.6	92	12-46b	15	M	MZ	12-46	7	6	ba	ba	ga	1	0	0	0	younger
92.v8.7	92	12-46b	15	M	MZ	12-46	7	7	ba	ba	ga	1	0	0	0	younger
[truncated: 21,329 more rows]
