# Supplementary material for: A Laboratory Study of the McGurk Effect in 324 Monozygotic and Dizygotic Twins
Source: Front Neurosci. 2019 Oct 4;13:1029. doi: 10.3389/fnins.2019.01029 (PMC6787151; doi:10.3389/fnins.2019.01029)
Supplement: DATA SHEET S2 — Participants’ responses to McGurk stimuli presented during follow-up study. [file Data_Sheet_2.csv]

	TwinsID	Age	Gender	Zygosity	PairID	stim	repetition	response	aud_component	vis_component	a	m	v	o	SubjID
63.v2.1	032a	17	F	DZ	032	1	1	ba	ba	ga	1	0	0	0	63
63.v2.2	032a	17	F	DZ	032	1	2	ba	ba	ga	1	0	0	0	63
63.v2.3	032a	17	F	DZ	032	1	3	ba	ba	ga	1	0	0	0	63
63.v2.4	032a	17	F	DZ	032	1	4	ba	ba	ga	1	0	0	0	63
63.v2.5	032a	17	F	DZ	032	1	5	ba	ba	ga	1	0	0	0	63
63.v2.6	032a	17	F	DZ	032	1	6	ba	ba	ga	1	0	0	0	63
63.v2.7	032a	17	F	DZ	032	1	7	ba	ba	ga	1	0	0	0	63
63.v2.8	032a	17	F	DZ	032	1	8	ba	ba	ga	1	0	0	0	63
63.v3.1	032a	17	F	DZ	032	2	1	va	ba	ga	0	0	0	1	63
63.v3.2	032a	17	F	DZ	032	2	2	ga	ba	ga	0	0	1	0	63
63.v3.3	032a	17	F	DZ	032	2	3	da	ba	ga	0	1	0	0	63
63.v3.4	032a	17	F	DZ	032	2	4	da	ba	ga	0	1	0	0	63
63.v3.5	032a	17	F	DZ	032	2	5	ba	ba	ga	1	0	0	0	63
63.v3.6	032a	17	F	DZ	032	2	6	ba	ba	ga	1	0	0	0	63
63.v3.7	032a	17	F	DZ	032	2	7	da	ba	ga	0	1	0	0	63
63.v3.8	032a	17	F	DZ	032	2	8	da	ba	ga	0	1	0	0	63
63.v4.1	032a	17	F	DZ	032	3	1	gaga	baba	gaga	0	0	1	0	63
63.v4.2	032a	17	F	DZ	032	3	2	gaga	baba	gaga	0	0	1	0	63
63.v4.3	032a	17	F	DZ	032	3	3	gaga	baba	gaga	0	0	1	0	63
63.v4.4	032a	17	F	DZ	032	3	4	gaga	baba	gaga	0	0	1	0	63
63.v4.5	032a	17	F	DZ	032	3	5	gaga	baba	gaga	0	0	1	0	63
63.v4.6	032a	17	F	DZ	032	3	6	gaga	baba	gaga	0	0	1	0	63
63.v4.7	032a	17	F	DZ	032	3	7	gaga	baba	gaga	0	0	1	0	63
63.v4.8	032a	17	F	DZ	032	3	8	gaga	baba	gaga	0	0	1	0	63
63.v5.1	032a	17	F	DZ	032	4	1	gaga	baba	gaga	0	0	1	0	63
63.v5.2	032a	17	F	DZ	032	4	2	gaga	baba	gaga	0	0	1	0	63
63.v5.3	032a	17	F	DZ	032	4	3	gaga	baba	gaga	0	0	1	0	63
63.v5.4	032a	17	F	DZ	032	4	4	gaga	baba	gaga	0	0	1	0	63
63.v5.5	032a	17	F	DZ	032	4	5	gaga	baba	gaga	0	0	1	0	63
63.v5.6	032a	17	F	DZ	032	4	6	gaga	baba	gaga	0	0	1	0	63
63.v5.7	032a	17	F	DZ	032	4	7	gaga	baba	gaga	0	0	1	0	63
63.v5.8	032a	17	F	DZ	032	4	8	gaga	baba	gaga	0	0	1	0	63
63.v6.1	032a	17	F	DZ	032	5	1	baba	baba	gaga	1	0	0	0	63
63.v6.2	032a	17	F	DZ	032	5	2	baba	baba	gaga	1	0	0	0	63
63.v6.3	032a	17	F	DZ	032	5	3	baba	baba	gaga	1	0	0	0	63
63.v6.4	032a	17	F	DZ	032	5	4	baba	baba	gaga	1	0	0	0	63
63.v6.5	032a	17	F	DZ	032	5	5	baba	baba	gaga	1	0	0	0	63
63.v6.6	032a	17	F	DZ	032	5	6	baba	baba	gaga	1	0	0	0	63
63.v6.7	032a	17	F	DZ	032	5	7	baba	baba	gaga	1	0	0	0	63
63.v6.8	032a	17	F	DZ	032	5	8	baba	baba	gaga	1	0	0	0	63
63.v7.1	032a	17	F	DZ	032	6	1	ga	ba	ga	0	0	1	0	63
63.v7.2	032a	17	F	DZ	032	6	2	ga	ba	ga	0	0	1	0	63
63.v7.3	032a	17	F	DZ	032	6	3	ga	ba	ga	0	0	1	0	63
63.v7.4	032a	17	F	DZ	032	6	4	ga	ba	ga	0	0	1	0	63
63.v7.5	032a	17	F	DZ	032	6	5	ga	ba	ga	0	0	1	0	63
63.v7.6	032a	17	F	DZ	032	6	6	ga	ba	ga	0	0	1	0	63
63.v7.7	032a	17	F	DZ	032	6	7	ga	ba	ga	0	0	1	0	63
63.v7.8	032a	17	F	DZ	032	6	8	ga	ba	ga	0	0	1	0	63
63.v8.1	032a	17	F	DZ	032	7	1	da	ba	ga	0	1	0	0	63
63.v8.2	032a	17	F	DZ	032	7	2	da	ba	ga	0	1	0	0	63
63.v8.3	032a	17	F	DZ	032	7	3	da	ba	ga	0	1	0	0	63
63.v8.4	032a	17	F	DZ	032	7	4	da	ba	ga	0	1	0	0	63
63.v8.5	032a	17	F	DZ	032	7	5	da	ba	ga	0	1	0	0	63
63.v8.6	032a	17	F	DZ	032	7	6	da	ba	ga	0	1	0	0	63
63.v8.7	032a	17	F	DZ	032	7	7	da	ba	ga	0	1	0	0	63
63.v8.8	032a	17	F	DZ	032	7	8	da	ba	ga	0	1	0	0	63
63.v9.1	032a	17	F	DZ	032	8	1	pa	pa	ka	1	0	0	0	63
63.v9.2	032a	17	F	DZ	032	8	2	ta	pa	ka	0	1	0	0	63
63.v9.3	032a	17	F	DZ	032	8	3	ta	pa	ka	0	1	0	0	63
63.v9.4	032a	17	F	DZ	032	8	4	ta	pa	ka	0	1	0	0	63
63.v9.5	032a	17	F	DZ	032	8	5	ta	pa	ka	0	1	0	0	63
63.v9.6	032a	17	F	DZ	032	8	6	ta	pa	ka	0	1	0	0	63
63.v9.7	032a	17	F	DZ	032	8	7	ta	pa	ka	0	1	0	0	63
63.v9.8	032a	17	F	DZ	032	8	8	ta	pa	ka	0	1	0	0	63
63.v10.1	032a	17	F	DZ	032	9	1	ta	pa	ka	0	1	0	0	63
63.v10.2	032a	17	F	DZ	032	9	2	ta	pa	ka	0	1	0	0	63
63.v10.3	032a	17	F	DZ	032	9	3	ta	pa	ka	0	1	0	0	63
63.v10.4	032a	17	F	DZ	032	9	4	ta	pa	ka	0	1	0	0	63
63.v10.5	032a	17	F	DZ	032	9	5	ta	pa	ka	0	1	0	0	63
63.v10.6	032a	17	F	DZ	032	9	6	ta	pa	ka	0	1	0	0	63
63.v10.7	032a	17	F	DZ	032	9	7	ta	pa	ka	0	1	0	0	63
63.v10.8	032a	17	F	DZ	032	9	8	ta	pa	ka	0	1	0	0	63
64.v2.1	032b	17	F	DZ	032	1	1	da	ba	ga	0	1	0	0	64
64.v2.2	032b	17	F	DZ	032	1	2	da	ba	ga	0	1	0	0	64
64.v2.3	032b	17	F	DZ	032	1	3	da	ba	ga	0	1	0	0	64
64.v2.4	032b	17	F	DZ	032	1	4	da	ba	ga	0	1	0	0	64
64.v2.5	032b	17	F	DZ	032	1	5	da	ba	ga	0	1	0	0	64
64.v2.6	032b	17	F	DZ	032	1	6	da	ba	ga	0	1	0	0	64
64.v2.7	032b	17	F	DZ	032	1	7	da	ba	ga	0	1	0	0	64
64.v2.8	032b	17	F	DZ	032	1	8	da	ba	ga	0	1	0	0	64
64.v3.1	032b	17	F	DZ	032	2	1	da	ba	ga	0	1	0	0	64
64.v3.2	032b	17	F	DZ	032	2	2	la	ba	ga	0	0	0	1	64
64.v3.3	032b	17	F	DZ	032	2	3	da	ba	ga	0	1	0	0	64
64.v3.4	032b	17	F	DZ	032	2	4	da	ba	ga	0	1	0	0	64
64.v3.5	032b	17	F	DZ	032	2	5	da	ba	ga	0	1	0	0	64
64.v3.6	032b	17	F	DZ	032	2	6	da	ba	ga	0	1	0	0	64
64.v3.7	032b	17	F	DZ	032	2	7	da	ba	ga	0	1	0	0	64
64.v3.8	032b	17	F	DZ	032	2	8	da	ba	ga	0	1	0	0	64
64.v4.1	032b	17	F	DZ	032	3	1	ga	baba	gaga	0	0	0	1	64
64.v4.2	032b	17	F	DZ	032	3	2	dada	baba	gaga	0	1	0	0	64
64.v4.3	032b	17	F	DZ	032	3	3	dadaa	baba	gaga	0	0	0	1	64
64.v4.4	032b	17	F	DZ	032	3	4	dada	baba	gaga	0	1	0	0	64
64.v4.5	032b	17	F	DZ	032	3	5	dada	baba	gaga	0	1	0	0	64
64.v4.6	032b	17	F	DZ	032	3	6	dada	baba	gaga	0	1	0	0	64
64.v4.7	032b	17	F	DZ	032	3	7	dada	baba	gaga	0	1	0	0	64
64.v4.8	032b	17	F	DZ	032	3	8	dada	baba	gaga	0	1	0	0	64
64.v5.1	032b	17	F	DZ	032	4	1	dada	baba	gaga	0	1	0	0	64
64.v5.2	032b	17	F	DZ	032	4	2	dada	baba	gaga	0	1	0	0	64
64.v5.3	032b	17	F	DZ	032	4	3	dada	baba	gaga	0	1	0	0	64
64.v5.4	032b	17	F	DZ	032	4	4	dada	baba	gaga	0	1	0	0	64
64.v5.5	032b	17	F	DZ	032	4	5	dada	baba	gaga	0	1	0	0	64
64.v5.6	032b	17	F	DZ	032	4	6	dada	baba	gaga	0	1	0	0	64
64.v5.7	032b	17	F	DZ	032	4	7	dada	baba	gaga	0	1	0	0	64
64.v5.8	032b	17	F	DZ	032	4	8	dada	baba	gaga	0	1	0	0	64
64.v6.1	032b	17	F	DZ	032	5	1	baba	baba	gaga	1	0	0	0	64
64.v6.2	032b	17	F	DZ	032	5	2	da	baba	gaga	0	0	0	1	64
64.v6.3	032b	17	F	DZ	032	5	3	dada	baba	gaga	0	1	0	0	64
64.v6.4	032b	17	F	DZ	032	5	4	dada	baba	gaga	0	1	0	0	64
64.v6.5	032b	17	F	DZ	032	5	5	dada	baba	gaga	0	1	0	0	64
64.v6.6	032b	17	F	DZ	032	5	6	dada	baba	gaga	0	1	0	0	64
64.v6.7	032b	17	F	DZ	032	5	7	dada	baba	gaga	0	1	0	0	64
64.v6.8	032b	17	F	DZ	032	5	8	dada	baba	gaga	0	1	0	0	64
64.v7.1	032b	17	F	DZ	032	6	1	da	ba	ga	0	1	0	0	64
64.v7.2	032b	17	F	DZ	032	6	2	da	ba	ga	0	1	0	0	64
64.v7.3	032b	17	F	DZ	032	6	3	da	ba	ga	0	1	0	0	64
64.v7.4	032b	17	F	DZ	032	6	4	da	ba	ga	0	1	0	0	64
64.v7.5	032b	17	F	DZ	032	6	5	da	ba	ga	0	1	0	0	64
64.v7.6	032b	17	F	DZ	032	6	6	da	ba	ga	0	1	0	0	64
64.v7.7	032b	17	F	DZ	032	6	7	da	ba	ga	0	1	0	0	64
64.v7.8	032b	17	F	DZ	032	6	8	da	ba	ga	0	1	0	0	64
64.v8.1	032b	17	F	DZ	032	7	1	da	ba	ga	0	1	0	0	64
64.v8.2	032b	17	F	DZ	032	7	2	da	ba	ga	0	1	0	0	64
64.v8.3	032b	17	F	DZ	032	7	3	da	ba	ga	0	1	0	0	64
64.v8.4	032b	17	F	DZ	032	7	4	da	ba	ga	0	1	0	0	64
64.v8.5	032b	17	F	DZ	032	7	5	da	ba	ga	0	1	0	0	64
64.v8.6	032b	17	F	DZ	032	7	6	da	ba	ga	0	1	0	0	64
64.v8.7	032b	17	F	DZ	032	7	7	da	ba	ga	0	1	0	0	64
64.v8.8	032b	17	F	DZ	032	7	8	da	ba	ga	0	1	0	0	64
64.v9.1	032b	17	F	DZ	032	8	1	ta	pa	ka	0	1	0	0	64
64.v9.2	032b	17	F	DZ	032	8	2	ta	pa	ka	0	1	0	0	64
64.v9.3	032b	17	F	DZ	032	8	3	ta	pa	ka	0	1	0	0	64
64.v9.4	032b	17	F	DZ	032	8	4	ta	pa	ka	0	1	0	0	64
64.v9.5	032b	17	F	DZ	032	8	5	ta	pa	ka	0	1	0	0	64
64.v9.6	032b	17	F	DZ	032	8	6	ta	pa	ka	0	1	0	0	64
64.v9.7	032b	17	F	DZ	032	8	7	ta	pa	ka	0	1	0	0	64
64.v9.8	032b	17	F	DZ	032	8	8	ta	pa	ka	0	1	0	0	64
64.v10.1	032b	17	F	DZ	032	9	1	ta	pa	ka	0	1	0	0	64
64.v10.2	032b	17	F	DZ	032	9	2	ta	pa	ka	0	1	0	0	64
64.v10.3	032b	17	F	DZ	032	9	3	ta	pa	ka	0	1	0	0	64
64.v10.4	032b	17	F	DZ	032	9	4	ta	pa	ka	0	1	0	0	64
64.v10.5	032b	17	F	DZ	032	9	5	ta	pa	ka	0	1	0	0	64
64.v10.6	032b	17	F	DZ	032	9	6	ta	pa	ka	0	1	0	0	64
64.v10.7	032b	17	F	DZ	032	9	7	ta	pa	ka	0	1	0	0	64
64.v10.8	032b	17	F	DZ	032	9	8	ta	pa	ka	0	1	0	0	64
69.v2.1	035b	21	F	MZ	035	1	1	ba	ba	ga	1	0	0	0	69
69.v2.2	035b	21	F	MZ	035	1	2	ba	ba	ga	1	0	0	0	69
69.v2.3	035b	21	F	MZ	035	1	3	ba	ba	ga	1	0	0	0	69
69.v2.4	035b	21	F	MZ	035	1	4	ba	ba	ga	1	0	0	0	69
69.v2.5	035b	21	F	MZ	035	1	5	ba	ba	ga	1	0	0	0	69
69.v2.6	035b	21	F	MZ	035	1	6	ba	ba	ga	1	0	0	0	69
69.v2.7	035b	21	F	MZ	035	1	7	ba	ba	ga	1	0	0	0	69
69.v2.8	035b	21	F	MZ	035	1	8	ba	ba	ga	1	0	0	0	69
69.v3.1	035b	21	F	MZ	035	2	1	ba	ba	ga	1	0	0	0	69
69.v3.2	035b	21	F	MZ	035	2	2	ba	ba	ga	1	0	0	0	69
69.v3.3	035b	21	F	MZ	035	2	3	ba	ba	ga	1	0	0	0	69
69.v3.4	035b	21	F	MZ	035	2	4	ba	ba	ga	1	0	0	0	69
69.v3.5	035b	21	F	MZ	035	2	5	ba	ba	ga	1	0	0	0	69
69.v3.6	035b	21	F	MZ	035	2	6	ba	ba	ga	1	0	0	0	69
69.v3.7	035b	21	F	MZ	035	2	7	ba	ba	ga	1	0	0	0	69
69.v3.8	035b	21	F	MZ	035	2	8	ba	ba	ga	1	0	0	0	69
69.v4.1	035b	21	F	MZ	035	3	1	baba	baba	gaga	1	0	0	0	69
69.v4.2	035b	21	F	MZ	035	3	2	baba	baba	gaga	1	0	0	0	69
69.v4.3	035b	21	F	MZ	035	3	3	baba	baba	gaga	1	0	0	0	69
69.v4.4	035b	21	F	MZ	035	3	4	baba	baba	gaga	1	0	0	0	69
69.v4.5	035b	21	F	MZ	035	3	5	baba	baba	gaga	1	0	0	0	69
69.v4.6	035b	21	F	MZ	035	3	6	baba	baba	gaga	1	0	0	0	69
69.v4.7	035b	21	F	MZ	035	3	7	baba	baba	gaga	1	0	0	0	69
69.v4.8	035b	21	F	MZ	035	3	8	baba	baba	gaga	1	0	0	0	69
69.v5.1	035b	21	F	MZ	035	4	1	baba	baba	gaga	1	0	0	0	69
69.v5.2	035b	21	F	MZ	035	4	2	baba	baba	gaga	1	0	0	0	69
69.v5.3	035b	21	F	MZ	035	4	3	baba	baba	gaga	1	0	0	0	69
69.v5.4	035b	21	F	MZ	035	4	4	baba	baba	gaga	1	0	0	0	69
69.v5.5	035b	21	F	MZ	035	4	5	baba	baba	gaga	1	0	0	0	69
69.v5.6	035b	21	F	MZ	035	4	6	baba	baba	gaga	1	0	0	0	69
69.v5.7	035b	21	F	MZ	035	4	7	baba	baba	gaga	1	0	0	0	69
69.v5.8	035b	21	F	MZ	035	4	8	baba	baba	gaga	1	0	0	0	69
69.v6.1	035b	21	F	MZ	035	5	1	baba	baba	gaga	1	0	0	0	69
69.v6.2	035b	21	F	MZ	035	5	2	baba	baba	gaga	1	0	0	0	69
69.v6.3	035b	21	F	MZ	035	5	3	baba	baba	gaga	1	0	0	0	69
69.v6.4	035b	21	F	MZ	035	5	4	baba	baba	gaga	1	0	0	0	69
69.v6.5	035b	21	F	MZ	035	5	5	baba	baba	gaga	1	0	0	0	69
69.v6.6	035b	21	F	MZ	035	5	6	baba	baba	gaga	1	0	0	0	69
69.v6.7	035b	21	F	MZ	035	5	7	baba	baba	gaga	1	0	0	0	69
69.v6.8	035b	21	F	MZ	035	5	8	baba	baba	gaga	1	0	0	0	69
69.v7.1	035b	21	F	MZ	035	6	1	ba	ba	ga	1	0	0	0	69
69.v7.2	035b	21	F	MZ	035	6	2	ba	ba	ga	1	0	0	0	69
69.v7.3	035b	21	F	MZ	035	6	3	ba	ba	ga	1	0	0	0	69
69.v7.4	035b	21	F	MZ	035	6	4	ba	ba	ga	1	0	0	0	69
69.v7.5	035b	21	F	MZ	035	6	5	ba	ba	ga	1	0	0	0	69
69.v7.6	035b	21	F	MZ	035	6	6	ba	ba	ga	1	0	0	0	69
69.v7.7	035b	21	F	MZ	035	6	7	ba	ba	ga	1	0	0	0	69
69.v7.8	035b	21	F	MZ	035	6	8	ba	ba	ga	1	0	0	0	69
69.v8.1	035b	21	F	MZ	035	7	1	ba	ba	ga	1	0	0	0	69
69.v8.2	035b	21	F	MZ	035	7	2	ba	ba	ga	1	0	0	0	69
69.v8.3	035b	21	F	MZ	035	7	3	ba	ba	ga	1	0	0	0	69
69.v8.4	035b	21	F	MZ	035	7	4	ba	ba	ga	1	0	0	0	69
69.v8.5	035b	21	F	MZ	035	7	5	ba	ba	ga	1	0	0	0	69
69.v8.6	035b	21	F	MZ	035	7	6	ba	ba	ga	1	0	0	0	69
69.v8.7	035b	21	F	MZ	035	7	7	ba	ba	ga	1	0	0	0	69
69.v8.8	035b	21	F	MZ	035	7	8	ba	ba	ga	1	0	0	0	69
69.v9.1	035b	21	F	MZ	035	8	1	pa	pa	ka	1	0	0	0	69
69.v9.2	035b	21	F	MZ	035	8	2	pa	pa	ka	1	0	0	0	69
69.v9.3	035b	21	F	MZ	035	8	3	pa	pa	ka	1	0	0	0	69
69.v9.4	035b	21	F	MZ	035	8	4	pa	pa	ka	1	0	0	0	69
69.v9.5	035b	21	F	MZ	035	8	5	pa	pa	ka	1	0	0	0	69
69.v9.6	035b	21	F	MZ	035	8	6	pa	pa	ka	1	0	0	0	69
69.v9.7	035b	21	F	MZ	035	8	7	pa	pa	ka	1	0	0	0	69
69.v9.8	035b	21	F	MZ	035	8	8	pa	pa	ka	1	0	0	0	69
69.v10.1	035b	21	F	MZ	035	9	1	pa	pa	ka	1	0	0	0	69
69.v10.2	035b	21	F	MZ	035	9	2	pa	pa	ka	1	0	0	0	69
69.v10.3	035b	21	F	MZ	035	9	3	pa	pa	ka	1	0	0	0	69
69.v10.4	035b	21	F	MZ	035	9	4	pa	pa	ka	1	0	0	0	69
69.v10.5	035b	21	F	MZ	035	9	5	pa	pa	ka	1	0	0	0	69
69.v10.6	035b	21	F	MZ	035	9	6	pa	pa	ka	1	0	0	0	69
69.v10.7	035b	21	F	MZ	035	9	7	pa	pa	ka	1	0	0	0	69
69.v10.8	035b	21	F	MZ	035	9	8	pa	pa	ka	1	0	0	0	69
70.v2.1	035a	21	F	MZ	035	1	1	ba	ba	ga	1	0	0	0	70
70.v2.2	035a	21	F	MZ	035	1	2	ba	ba	ga	1	0	0	0	70
70.v2.3	035a	21	F	MZ	035	1	3	ba	ba	ga	1	0	0	0	70
70.v2.4	035a	21	F	MZ	035	1	4	ba	ba	ga	1	0	0	0	70
70.v2.5	035a	21	F	MZ	035	1	5	ba	ba	ga	1	0	0	0	70
70.v2.6	035a	21	F	MZ	035	1	6	ba	ba	ga	1	0	0	0	70
70.v2.7	035a	21	F	MZ	035	1	7	ba	ba	ga	1	0	0	0	70
70.v2.8	035a	21	F	MZ	035	1	8	ba	ba	ga	1	0	0	0	70
70.v3.1	035a	21	F	MZ	035	2	1	ba	ba	ga	1	0	0	0	70
70.v3.2	035a	21	F	MZ	035	2	2	ba	ba	ga	1	0	0	0	70
70.v3.3	035a	21	F	MZ	035	2	3	ba	ba	ga	1	0	0	0	70
70.v3.4	035a	21	F	MZ	035	2	4	ba	ba	ga	1	0	0	0	70
70.v3.5	035a	21	F	MZ	035	2	5	ba	ba	ga	1	0	0	0	70
70.v3.6	035a	21	F	MZ	035	2	6	ba	ba	ga	1	0	0	0	70
70.v3.7	035a	21	F	MZ	035	2	7	ba	ba	ga	1	0	0	0	70
70.v3.8	035a	21	F	MZ	035	2	8	ba	ba	ga	1	0	0	0	70
70.v4.1	035a	21	F	MZ	035	3	1	mama	baba	gaga	0	0	0	1	70
70.v4.2	035a	21	F	MZ	035	3	2	mama	baba	gaga	0	0	0	1	70
70.v4.3	035a	21	F	MZ	035	3	3	mama	baba	gaga	0	0	0	1	70
70.v4.4	035a	21	F	MZ	035	3	4	mama	baba	gaga	0	0	0	1	70
70.v4.5	035a	21	F	MZ	035	3	5	mama	baba	gaga	0	0	0	1	70
70.v4.6	035a	21	F	MZ	035	3	6	mama	baba	gaga	0	0	0	1	70
70.v4.7	035a	21	F	MZ	035	3	7	mama	baba	gaga	0	0	0	1	70
70.v4.8	035a	21	F	MZ	035	3	8	mama	baba	gaga	0	0	0	1	70
70.v5.1	035a	21	F	MZ	035	4	1	baba	baba	gaga	1	0	0	0	70
70.v5.2	035a	21	F	MZ	035	4	2	baba	baba	gaga	1	0	0	0	70
70.v5.3	035a	21	F	MZ	035	4	3	baba	baba	gaga	1	0	0	0	70
70.v5.4	035a	21	F	MZ	035	4	4	baba	baba	gaga	1	0	0	0	70
70.v5.5	035a	21	F	MZ	035	4	5	gaga	baba	gaga	0	0	1	0	70
70.v5.6	035a	21	F	MZ	035	4	6	baba	baba	gaga	1	0	0	0	70
70.v5.7	035a	21	F	MZ	035	4	7	gaga	baba	gaga	0	0	1	0	70
70.v5.8	035a	21	F	MZ	035	4	8	dada	baba	gaga	0	1	0	0	70
70.v6.1	035a	21	F	MZ	035	5	1	baba	baba	gaga	1	0	0	0	70
70.v6.2	035a	21	F	MZ	035	5	2	baba	baba	gaga	1	0	0	0	70
70.v6.3	035a	21	F	MZ	035	5	3	baba	baba	gaga	1	0	0	0	70
70.v6.4	035a	21	F	MZ	035	5	4	baba	baba	gaga	1	0	0	0	70
70.v6.5	035a	21	F	MZ	035	5	5	baba	baba	gaga	1	0	0	0	70
70.v6.6	035a	21	F	MZ	035	5	6	baba	baba	gaga	1	0	0	0	70
70.v6.7	035a	21	F	MZ	035	5	7	baba	baba	gaga	1	0	0	0	70
70.v6.8	035a	21	F	MZ	035	5	8	baba	baba	gaga	1	0	0	0	70
70.v7.1	035a	21	F	MZ	035	6	1	ba	ba	ga	1	0	0	0	70
70.v7.2	035a	21	F	MZ	035	6	2	ba	ba	ga	1	0	0	0	70
70.v7.3	035a	21	F	MZ	035	6	3	fa	ba	ga	0	0	0	1	70
70.v7.4	035a	21	F	MZ	035	6	4	ba	ba	ga	1	0	0	0	70
70.v7.5	035a	21	F	MZ	035	6	5	ba	ba	ga	1	0	0	0	70
70.v7.6	035a	21	F	MZ	035	6	6	ba	ba	ga	1	0	0	0	70
70.v7.7	035a	21	F	MZ	035	6	7	fa	ba	ga	0	0	0	1	70
70.v7.8	035a	21	F	MZ	035	6	8	ba	ba	ga	1	0	0	0	70
70.v8.1	035a	21	F	MZ	035	7	1	ba	ba	ga	1	0	0	0	70
70.v8.2	035a	21	F	MZ	035	7	2	ba	ba	ga	1	0	0	0	70
70.v8.3	035a	21	F	MZ	035	7	3	da	ba	ga	0	1	0	0	70
70.v8.4	035a	21	F	MZ	035	7	4	da	ba	ga	0	1	0	0	70
70.v8.5	035a	21	F	MZ	035	7	5	da	ba	ga	0	1	0	0	70
70.v8.6	035a	21	F	MZ	035	7	6	da	ba	ga	0	1	0	0	70
70.v8.7	035a	21	F	MZ	035	7	7	da	ba	ga	0	1	0	0	70
70.v8.8	035a	21	F	MZ	035	7	8	ba	ba	ga	1	0	0	0	70
70.v9.1	035a	21	F	MZ	035	8	1	pa	pa	ka	1	0	0	0	70
70.v9.2	035a	21	F	MZ	035	8	2	pa	pa	ka	1	0	0	0	70
70.v9.3	035a	21	F	MZ	035	8	3	pa	pa	ka	1	0	0	0	70
70.v9.4	035a	21	F	MZ	035	8	4	pa	pa	ka	1	0	0	0	70
70.v9.5	035a	21	F	MZ	035	8	5	pa	pa	ka	1	0	0	0	70
70.v9.6	035a	21	F	MZ	035	8	6	pa	pa	ka	1	0	0	0	70
70.v9.7	035a	21	F	MZ	035	8	7	pa	pa	ka	1	0	0	0	70
70.v9.8	035a	21	F	MZ	035	8	8	pa	pa	ka	1	0	0	0	70
70.v10.1	035a	21	F	MZ	035	9	1	ta	pa	ka	0	1	0	0	70
70.v10.2	035a	21	F	MZ	035	9	2	ta	pa	ka	0	1	0	0	70
70.v10.3	035a	21	F	MZ	035	9	3	ta	pa	ka	0	1	0	0	70
70.v10.4	035a	21	F	MZ	035	9	4	ta	pa	ka	0	1	0	0	70
70.v10.5	035a	21	F	MZ	035	9	5	ta	pa	ka	0	1	0	0	70
70.v10.6	035a	21	F	MZ	035	9	6	ta	pa	ka	0	1	0	0	70
70.v10.7	035a	21	F	MZ	035	9	7	ta	pa	ka	0	1	0	0	70
70.v10.8	035a	21	F	MZ	035	9	8	ta	pa	ka	0	1	0	0	70
71.v2.1	036a	17	M	MZ	036	1	1	ba	ba	ga	1	0	0	0	71
71.v2.2	036a	17	M	MZ	036	1	2	ba	ba	ga	1	0	0	0	71
71.v2.3	036a	17	M	MZ	036	1	3	ba	ba	ga	1	0	0	0	71
71.v2.4	036a	17	M	MZ	036	1	4	ba	ba	ga	1	0	0	0	71
71.v2.5	036a	17	M	MZ	036	1	5	ba	ba	ga	1	0	0	0	71
71.v2.6	036a	17	M	MZ	036	1	6	ba	ba	ga	1	0	0	0	71
71.v2.7	036a	17	M	MZ	036	1	7	ba	ba	ga	1	0	0	0	71
71.v2.8	036a	17	M	MZ	036	1	8	ba	ba	ga	1	0	0	0	71
71.v3.1	036a	17	M	MZ	036	2	1	ba	ba	ga	1	0	0	0	71
71.v3.2	036a	17	M	MZ	036	2	2	ba	ba	ga	1	0	0	0	71
71.v3.3	036a	17	M	MZ	036	2	3	da	ba	ga	0	1	0	0	71
71.v3.4	036a	17	M	MZ	036	2	4	da	ba	ga	0	1	0	0	71
71.v3.5	036a	17	M	MZ	036	2	5	da	ba	ga	0	1	0	0	71
71.v3.6	036a	17	M	MZ	036	2	6	da	ba	ga	0	1	0	0	71
71.v3.7	036a	17	M	MZ	036	2	7	da	ba	ga	0	1	0	0	71
71.v3.8	036a	17	M	MZ	036	2	8	da	ba	ga	0	1	0	0	71
71.v4.1	036a	17	M	MZ	036	3	1	dada	baba	gaga	0	1	0	0	71
71.v4.2	036a	17	M	MZ	036	3	2	dada	baba	gaga	0	1	0	0	71
71.v4.3	036a	17	M	MZ	036	3	3	dada	baba	gaga	0	1	0	0	71
71.v4.4	036a	17	M	MZ	036	3	4	dada	baba	gaga	0	1	0	0	71
71.v4.5	036a	17	M	MZ	036	3	5	dada	baba	gaga	0	1	0	0	71
71.v4.6	036a	17	M	MZ	036	3	6	dada	baba	gaga	0	1	0	0	71
71.v4.7	036a	17	M	MZ	036	3	7	dada	baba	gaga	0	1	0	0	71
71.v4.8	036a	17	M	MZ	036	3	8	dada	baba	gaga	0	1	0	0	71
71.v5.1	036a	17	M	MZ	036	4	1	dada	baba	gaga	0	1	0	0	71
71.v5.2	036a	17	M	MZ	036	4	2	dada	baba	gaga	0	1	0	0	71
71.v5.3	036a	17	M	MZ	036	4	3	dada	baba	gaga	0	1	0	0	71
71.v5.4	036a	17	M	MZ	036	4	4	dada	baba	gaga	0	1	0	0	71
71.v5.5	036a	17	M	MZ	036	4	5	dada	baba	gaga	0	1	0	0	71
71.v5.6	036a	17	M	MZ	036	4	6	dada	baba	gaga	0	1	0	0	71
71.v5.7	036a	17	M	MZ	036	4	7	dada	baba	gaga	0	1	0	0	71
71.v5.8	036a	17	M	MZ	036	4	8	dada	baba	gaga	0	1	0	0	71
71.v6.1	036a	17	M	MZ	036	5	1	dada	baba	gaga	0	1	0	0	71
71.v6.2	036a	17	M	MZ	036	5	2	baba	baba	gaga	1	0	0	0	71
71.v6.3	036a	17	M	MZ	036	5	3	baba	baba	gaga	1	0	0	0	71
71.v6.4	036a	17	M	MZ	036	5	4	faba	baba	gaga	0	0	0	1	71
71.v6.5	036a	17	M	MZ	036	5	5	baba	baba	gaga	1	0	0	0	71
71.v6.6	036a	17	M	MZ	036	5	6	faba	baba	gaga	0	0	0	1	71
71.v6.7	036a	17	M	MZ	036	5	7	dada	baba	gaga	0	1	0	0	71
71.v6.8	036a	17	M	MZ	036	5	8	faba	baba	gaga	0	0	0	1	71
71.v7.1	036a	17	M	MZ	036	6	1	da	ba	ga	0	1	0	0	71
71.v7.2	036a	17	M	MZ	036	6	2	da	ba	ga	0	1	0	0	71
71.v7.3	036a	17	M	MZ	036	6	3	da	ba	ga	0	1	0	0	71
71.v7.4	036a	17	M	MZ	036	6	4	da	ba	ga	0	1	0	0	71
71.v7.5	036a	17	M	MZ	036	6	5	da	ba	ga	0	1	0	0	71
71.v7.6	036a	17	M	MZ	036	6	6	da	ba	ga	0	1	0	0	71
71.v7.7	036a	17	M	MZ	036	6	7	da	ba	ga	0	1	0	0	71
71.v7.8	036a	17	M	MZ	036	6	8	da	ba	ga	0	1	0	0	71
71.v8.1	036a	17	M	MZ	036	7	1	da	ba	ga	0	1	0	0	71
71.v8.2	036a	17	M	MZ	036	7	2	da	ba	ga	0	1	0	0	71
71.v8.3	036a	17	M	MZ	036	7	3	da	ba	ga	0	1	0	0	71
71.v8.4	036a	17	M	MZ	036	7	4	da	ba	ga	0	1	0	0	71
71.v8.5	036a	17	M	MZ	036	7	5	da	ba	ga	0	1	0	0	71
71.v8.6	036a	17	M	MZ	036	7	6	da	ba	ga	0	1	0	0	71
71.v8.7	036a	17	M	MZ	036	7	7	da	ba	ga	0	1	0	0	71
71.v8.8	036a	17	M	MZ	036	7	8	da	ba	ga	0	1	0	0	71
71.v9.1	036a	17	M	MZ	036	8	1	ta	pa	ka	0	1	0	0	71
71.v9.2	036a	17	M	MZ	036	8	2	ta	pa	ka	0	1	0	0	71
71.v9.3	036a	17	M	MZ	036	8	3	ta	pa	ka	0	1	0	0	71
71.v9.4	036a	17	M	MZ	036	8	4	ta	pa	ka	0	1	0	0	71
71.v9.5	036a	17	M	MZ	036	8	5	ta	pa	ka	0	1	0	0	71
71.v9.6	036a	17	M	MZ	036	8	6	ta	pa	ka	0	1	0	0	71
71.v9.7	036a	17	M	MZ	036	8	7	ta	pa	ka	0	1	0	0	71
71.v9.8	036a	17	M	MZ	036	8	8	ta	pa	ka	0	1	0	0	71
71.v10.1	036a	17	M	MZ	036	9	1	ta	pa	ka	0	1	0	0	71
71.v10.2	036a	17	M	MZ	036	9	2	ta	pa	ka	0	1	0	0	71
71.v10.3	036a	17	M	MZ	036	9	3	ta	pa	ka	0	1	0	0	71
71.v10.4	036a	17	M	MZ	036	9	4	ta	pa	ka	0	1	0	0	71
71.v10.5	036a	17	M	MZ	036	9	5	ta	pa	ka	0	1	0	0	71
71.v10.6	036a	17	M	MZ	036	9	6	ta	pa	ka	0	1	0	0	71
71.v10.7	036a	17	M	MZ	036	9	7	ta	pa	ka	0	1	0	0	71
71.v10.8	036a	17	M	MZ	036	9	8	ta	pa	ka	0	1	0	0	71
72.v2.1	036b	17	M	MZ	036	1	1	ba	ba	ga	1	0	0	0	72
72.v2.2	036b	17	M	MZ	036	1	2	a	ba	ga	0	0	0	1	72
72.v2.3	036b	17	M	MZ	036	1	3	ba	ba	ga	1	0	0	0	72
72.v2.4	036b	17	M	MZ	036	1	4	ba	ba	ga	1	0	0	0	72
72.v2.5	036b	17	M	MZ	036	1	5	ba	ba	ga	1	0	0	0	72
72.v2.6	036b	17	M	MZ	036	1	6	ba	ba	ga	1	0	0	0	72
72.v2.7	036b	17	M	MZ	036	1	7	ba	ba	ga	1	0	0	0	72
72.v2.8	036b	17	M	MZ	036	1	8	ba	ba	ga	1	0	0	0	72
72.v3.1	036b	17	M	MZ	036	2	1	ba	ba	ga	1	0	0	0	72
72.v3.2	036b	17	M	MZ	036	2	2	a	ba	ga	0	0	0	1	72
72.v3.3	036b	17	M	MZ	036	2	3	ba	ba	ga	1	0	0	0	72
72.v3.4	036b	17	M	MZ	036	2	4	ba	ba	ga	1	0	0	0	72
72.v3.5	036b	17	M	MZ	036	2	5	ba	ba	ga	1	0	0	0	72
72.v3.6	036b	17	M	MZ	036	2	6	ba	ba	ga	1	0	0	0	72
72.v3.7	036b	17	M	MZ	036	2	7	ba	ba	ga	1	0	0	0	72
72.v3.8	036b	17	M	MZ	036	2	8	a	ba	ga	0	0	0	1	72
72.v4.1	036b	17	M	MZ	036	3	1	baba	baba	gaga	1	0	0	0	72
72.v4.2	036b	17	M	MZ	036	3	2	baba	baba	gaga	1	0	0	0	72
72.v4.3	036b	17	M	MZ	036	3	3	baba	baba	gaga	1	0	0	0	72
72.v4.4	036b	17	M	MZ	036	3	4	baba	baba	gaga	1	0	0	0	72
72.v4.5	036b	17	M	MZ	036	3	5	baba	baba	gaga	1	0	0	0	72
72.v4.6	036b	17	M	MZ	036	3	6	aa	baba	gaga	0	0	0	1	72
72.v4.7	036b	17	M	MZ	036	3	7	aa	baba	gaga	0	0	0	1	72
72.v4.8	036b	17	M	MZ	036	3	8	aa	baba	gaga	0	0	0	1	72
72.v5.1	036b	17	M	MZ	036	4	1	aa	baba	gaga	0	0	0	1	72
72.v5.2	036b	17	M	MZ	036	4	2	aa	baba	gaga	0	0	0	1	72
72.v5.3	036b	17	M	MZ	036	4	3	aa	baba	gaga	0	0	0	1	72
72.v5.4	036b	17	M	MZ	036	4	4	aa	baba	gaga	0	0	0	1	72
72.v5.5	036b	17	M	MZ	036	4	5	aa	baba	gaga	0	0	0	1	72
72.v5.6	036b	17	M	MZ	036	4	6	aa	baba	gaga	0	0	0	1	72
72.v5.7	036b	17	M	MZ	036	4	7	aa	baba	gaga	0	0	0	1	72
72.v5.8	036b	17	M	MZ	036	4	8	aa	baba	gaga	0	0	0	1	72
72.v6.1	036b	17	M	MZ	036	5	1	baba	baba	gaga	1	0	0	0	72
72.v6.2	036b	17	M	MZ	036	5	2	baba	baba	gaga	1	0	0	0	72
72.v6.3	036b	17	M	MZ	036	5	3	baba	baba	gaga	1	0	0	0	72
72.v6.4	036b	17	M	MZ	036	5	4	baba	baba	gaga	1	0	0	0	72
72.v6.5	036b	17	M	MZ	036	5	5	baba	baba	gaga	1	0	0	0	72
72.v6.6	036b	17	M	MZ	036	5	6	baba	baba	gaga	1	0	0	0	72
72.v6.7	036b	17	M	MZ	036	5	7	baba	baba	gaga	1	0	0	0	72
72.v6.8	036b	17	M	MZ	036	5	8	baba	baba	gaga	1	0	0	0	72
72.v7.1	036b	17	M	MZ	036	6	1	a	ba	ga	0	0	0	1	72
72.v7.2	036b	17	M	MZ	036	6	2	fa	ba	ga	0	0	0	1	72
72.v7.3	036b	17	M	MZ	036	6	3	a	ba	ga	0	0	0	1	72
72.v7.4	036b	17	M	MZ	036	6	4	a	ba	ga	0	0	0	1	72
72.v7.5	036b	17	M	MZ	036	6	5	a	ba	ga	0	0	0	1	72
72.v7.6	036b	17	M	MZ	036	6	6	a	ba	ga	0	0	0	1	72
72.v7.7	036b	17	M	MZ	036	6	7	a	ba	ga	0	0	0	1	72
72.v7.8	036b	17	M	MZ	036	6	8	a	ba	ga	0	0	0	1	72
72.v8.1	036b	17	M	MZ	036	7	1	ba	ba	ga	1	0	0	0	72
72.v8.2	036b	17	M	MZ	036	7	2	ba	ba	ga	1	0	0	0	72
72.v8.3	036b	17	M	MZ	036	7	3	ba	ba	ga	1	0	0	0	72
72.v8.4	036b	17	M	MZ	036	7	4	ba	ba	ga	1	0	0	0	72
72.v8.5	036b	17	M	MZ	036	7	5	ba	ba	ga	1	0	0	0	72
72.v8.6	036b	17	M	MZ	036	7	6	ba	ba	ga	1	0	0	0	72
72.v8.7	036b	17	M	MZ	036	7	7	ba	ba	ga	1	0	0	0	72
72.v8.8	036b	17	M	MZ	036	7	8	ba	ba	ga	1	0	0	0	72
72.v9.1	036b	17	M	MZ	036	8	1	pai	pa	ka	0	0	0	1	72
72.v9.2	036b	17	M	MZ	036	8	2	pa	pa	ka	1	0	0	0	72
72.v9.3	036b	17	M	MZ	036	8	3	pai	pa	ka	0	0	0	1	72
72.v9.4	036b	17	M	MZ	036	8	4	pa	pa	ka	1	0	0	0	72
72.v9.5	036b	17	M	MZ	036	8	5	pa	pa	ka	1	0	0	0	72
72.v9.6	036b	17	M	MZ	036	8	6	pa	pa	ka	1	0	0	0	72
72.v9.7	036b	17	M	MZ	036	8	7	pai	pa	ka	0	0	0	1	72
72.v9.8	036b	17	M	MZ	036	8	8	ta	pa	ka	0	1	0	0	72
72.v10.1	036b	17	M	MZ	036	9	1	pa	pa	ka	1	0	0	0	72
72.v10.2	036b	17	M	MZ	036	9	2	ta	pa	ka	0	1	0	0	72
72.v10.3	036b	17	M	MZ	036	9	3	pa	pa	ka	1	0	0	0	72
72.v10.4	036b	17	M	MZ	036	9	4	ta	pa	ka	0	1	0	0	72
72.v10.5	036b	17	M	MZ	036	9	5	ta	pa	ka	0	1	0	0	72
72.v10.6	036b	17	M	MZ	036	9	6	ta	pa	ka	0	1	0	0	72
72.v10.7	036b	17	M	MZ	036	9	7	ta	pa	ka	0	1	0	0	72
72.v10.8	036b	17	M	MZ	036	9	8	ta	pa	ka	0	1	0	0	72
73.v2.1	037b	17	M	MZ	037	1	1	da	ba	ga	0	1	0	0	73
73.v2.2	037b	17	M	MZ	037	1	2	da	ba	ga	0	1	0	0	73
73.v2.3	037b	17	M	MZ	037	1	3	da	ba	ga	0	1	0	0	73
73.v2.4	037b	17	M	MZ	037	1	4	da	ba	ga	0	1	0	0	73
73.v2.5	037b	17	M	MZ	037	1	5	da	ba	ga	0	1	0	0	73
73.v2.6	037b	17	M	MZ	037	1	6	e	ba	ga	0	0	0	1	73
73.v2.7	037b	17	M	MZ	037	1	7	e	ba	ga	0	0	0	1	73
73.v2.8	037b	17	M	MZ	037	1	8	e	ba	ga	0	0	0	1	73
73.v3.1	037b	17	M	MZ	037	2	1	ba	ba	ga	1	0	0	0	73
73.v3.2	037b	17	M	MZ	037	2	2	da	ba	ga	0	1	0	0	73
73.v3.3	037b	17	M	MZ	037	2	3	da	ba	ga	0	1	0	0	73
73.v3.4	037b	17	M	MZ	037	2	4	ga	ba	ga	0	0	1	0	73
73.v3.5	037b	17	M	MZ	037	2	5	da	ba	ga	0	1	0	0	73
73.v3.6	037b	17	M	MZ	037	2	6	da	ba	ga	0	1	0	0	73
73.v3.7	037b	17	M	MZ	037	2	7	da	ba	ga	0	1	0	0	73
73.v3.8	037b	17	M	MZ	037	2	8	da	ba	ga	0	1	0	0	73
73.v4.1	037b	17	M	MZ	037	3	1	gaga	baba	gaga	0	0	1	0	73
73.v4.2	037b	17	M	MZ	037	3	2	gaga	baba	gaga	0	0	1	0	73
73.v4.3	037b	17	M	MZ	037	3	3	gaga	baba	gaga	0	0	1	0	73
73.v4.4	037b	17	M	MZ	037	3	4	gaga	baba	gaga	0	0	1	0	73
73.v4.5	037b	17	M	MZ	037	3	5	gaga	baba	gaga	0	0	1	0	73
73.v4.6	037b	17	M	MZ	037	3	6	gaga	baba	gaga	0	0	1	0	73
73.v4.7	037b	17	M	MZ	037	3	7	gaga	baba	gaga	0	0	1	0	73
73.v4.8	037b	17	M	MZ	037	3	8	gaga	baba	gaga	0	0	1	0	73
73.v5.1	037b	17	M	MZ	037	4	1	gaga	baba	gaga	0	0	1	0	73
73.v5.2	037b	17	M	MZ	037	4	2	gaga	baba	gaga	0	0	1	0	73
73.v5.3	037b	17	M	MZ	037	4	3	gaga	baba	gaga	0	0	1	0	73
73.v5.4	037b	17	M	MZ	037	4	4	gaga	baba	gaga	0	0	1	0	73
73.v5.5	037b	17	M	MZ	037	4	5	gaga	baba	gaga	0	0	1	0	73
73.v5.6	037b	17	M	MZ	037	4	6	gaga	baba	gaga	0	0	1	0	73
73.v5.7	037b	17	M	MZ	037	4	7	gaga	baba	gaga	0	0	1	0	73
73.v5.8	037b	17	M	MZ	037	4	8	gaga	baba	gaga	0	0	1	0	73
73.v6.1	037b	17	M	MZ	037	5	1	baba	baba	gaga	1	0	0	0	73
73.v6.2	037b	17	M	MZ	037	5	2	dada	baba	gaga	0	1	0	0	73
73.v6.3	037b	17	M	MZ	037	5	3	dada	baba	gaga	0	1	0	0	73
73.v6.4	037b	17	M	MZ	037	5	4	dada	baba	gaga	0	1	0	0	73
73.v6.5	037b	17	M	MZ	037	5	5	dada	baba	gaga	0	1	0	0	73
73.v6.6	037b	17	M	MZ	037	5	6	dada	baba	gaga	0	1	0	0	73
73.v6.7	037b	17	M	MZ	037	5	7	dada	baba	gaga	0	1	0	0	73
73.v6.8	037b	17	M	MZ	037	5	8	dada	baba	gaga	0	1	0	0	73
73.v7.1	037b	17	M	MZ	037	6	1	da	ba	ga	0	1	0	0	73
73.v7.2	037b	17	M	MZ	037	6	2	da	ba	ga	0	1	0	0	73
73.v7.3	037b	17	M	MZ	037	6	3	da	ba	ga	0	1	0	0	73
73.v7.4	037b	17	M	MZ	037	6	4	da	ba	ga	0	1	0	0	73
73.v7.5	037b	17	M	MZ	037	6	5	da	ba	ga	0	1	0	0	73
73.v7.6	037b	17	M	MZ	037	6	6	da	ba	ga	0	1	0	0	73
73.v7.7	037b	17	M	MZ	037	6	7	da	ba	ga	0	1	0	0	73
73.v7.8	037b	17	M	MZ	037	6	8	da	ba	ga	0	1	0	0	73
73.v8.1	037b	17	M	MZ	037	7	1	da	ba	ga	0	1	0	0	73
73.v8.2	037b	17	M	MZ	037	7	2	da	ba	ga	0	1	0	0	73
73.v8.3	037b	17	M	MZ	037	7	3	da	ba	ga	0	1	0	0	73
73.v8.4	037b	17	M	MZ	037	7	4	dada	ba	ga	0	0	0	1	73
73.v8.5	037b	17	M	MZ	037	7	5	dada	ba	ga	0	0	0	1	73
73.v8.6	037b	17	M	MZ	037	7	6	da	ba	ga	0	1	0	0	73
73.v8.7	037b	17	M	MZ	037	7	7	da	ba	ga	0	1	0	0	73
73.v8.8	037b	17	M	MZ	037	7	8	da	ba	ga	0	1	0	0	73
73.v9.1	037b	17	M	MZ	037	8	1	ta	pa	ka	0	1	0	0	73
73.v9.2	037b	17	M	MZ	037	8	2	ta	pa	ka	0	1	0	0	73
73.v9.3	037b	17	M	MZ	037	8	3	ta	pa	ka	0	1	0	0	73
73.v9.4	037b	17	M	MZ	037	8	4	ta	pa	ka	0	1	0	0	73
73.v9.5	037b	17	M	MZ	037	8	5	ta	pa	ka	0	1	0	0	73
73.v9.6	037b	17	M	MZ	037	8	6	ta	pa	ka	0	1	0	0	73
73.v9.7	037b	17	M	MZ	037	8	7	ta	pa	ka	0	1	0	0	73
73.v9.8	037b	17	M	MZ	037	8	8	ta	pa	ka	0	1	0	0	73
73.v10.1	037b	17	M	MZ	037	9	1	ta	pa	ka	0	1	0	0	73
73.v10.2	037b	17	M	MZ	037	9	2	ta	pa	ka	0	1	0	0	73
73.v10.3	037b	17	M	MZ	037	9	3	ta	pa	ka	0	1	0	0	73
73.v10.4	037b	17	M	MZ	037	9	4	ta	pa	ka	0	1	0	0	73
73.v10.5	037b	17	M	MZ	037	9	5	ta	pa	ka	0	1	0	0	73
73.v10.6	037b	17	M	MZ	037	9	6	ta	pa	ka	0	1	0	0	73
73.v10.7	037b	17	M	MZ	037	9	7	ta	pa	ka	0	1	0	0	73
73.v10.8	037b	17	M	MZ	037	9	8	ta	pa	ka	0	1	0	0	73
74.v2.1	037a	17	M	MZ	037	1	1	ba	ba	ga	1	0	0	0	74
74.v2.2	037a	17	M	MZ	037	1	2	ba	ba	ga	1	0	0	0	74
74.v2.3	037a	17	M	MZ	037	1	3	ba	ba	ga	1	0	0	0	74
74.v2.4	037a	17	M	MZ	037	1	4	ba	ba	ga	1	0	0	0	74
74.v2.5	037a	17	M	MZ	037	1	5	da	ba	ga	0	1	0	0	74
74.v2.6	037a	17	M	MZ	037	1	6	da	ba	ga	0	1	0	0	74
74.v2.7	037a	17	M	MZ	037	1	7	ba	ba	ga	1	0	0	0	74
74.v2.8	037a	17	M	MZ	037	1	8	ba	ba	ga	1	0	0	0	74
74.v3.1	037a	17	M	MZ	037	2	1	da	ba	ga	0	1	0	0	74
74.v3.2	037a	17	M	MZ	037	2	2	da	ba	ga	0	1	0	0	74
74.v3.3	037a	17	M	MZ	037	2	3	da	ba	ga	0	1	0	0	74
74.v3.4	037a	17	M	MZ	037	2	4	da	ba	ga	0	1	0	0	74
74.v3.5	037a	17	M	MZ	037	2	5	da	ba	ga	0	1	0	0	74
74.v3.6	037a	17	M	MZ	037	2	6	da	ba	ga	0	1	0	0	74
74.v3.7	037a	17	M	MZ	037	2	7	da	ba	ga	0	1	0	0	74
74.v3.8	037a	17	M	MZ	037	2	8	da	ba	ga	0	1	0	0	74
74.v4.1	037a	17	M	MZ	037	3	1	lala	baba	gaga	0	0	0	1	74
74.v4.2	037a	17	M	MZ	037	3	2	lala	baba	gaga	0	0	0	1	74
74.v4.3	037a	17	M	MZ	037	3	3	lala	baba	gaga	0	0	0	1	74
74.v4.4	037a	17	M	MZ	037	3	4	lala	baba	gaga	0	0	0	1	74
74.v4.5	037a	17	M	MZ	037	3	5	lala	baba	gaga	0	0	0	1	74
74.v4.6	037a	17	M	MZ	037	3	6	lala	baba	gaga	0	0	0	1	74
74.v4.7	037a	17	M	MZ	037	3	7	lala	baba	gaga	0	0	0	1	74
74.v4.8	037a	17	M	MZ	037	3	8	lala	baba	gaga	0	0	0	1	74
74.v5.1	037a	17	M	MZ	037	4	1	dada	baba	gaga	0	1	0	0	74
74.v5.2	037a	17	M	MZ	037	4	2	dada	baba	gaga	0	1	0	0	74
74.v5.3	037a	17	M	MZ	037	4	3	dada	baba	gaga	0	1	0	0	74
74.v5.4	037a	17	M	MZ	037	4	4	dada	baba	gaga	0	1	0	0	74
74.v5.5	037a	17	M	MZ	037	4	5	lala	baba	gaga	0	0	0	1	74
74.v5.6	037a	17	M	MZ	037	4	6	dada	baba	gaga	0	1	0	0	74
74.v5.7	037a	17	M	MZ	037	4	7	lala	baba	gaga	0	0	0	1	74
74.v5.8	037a	17	M	MZ	037	4	8	lala	baba	gaga	0	0	0	1	74
74.v6.1	037a	17	M	MZ	037	5	1	baba	baba	gaga	1	0	0	0	74
74.v6.2	037a	17	M	MZ	037	5	2	baba	baba	gaga	1	0	0	0	74
74.v6.3	037a	17	M	MZ	037	5	3	baba	baba	gaga	1	0	0	0	74
74.v6.4	037a	17	M	MZ	037	5	4	baba	baba	gaga	1	0	0	0	74
74.v6.5	037a	17	M	MZ	037	5	5	baba	baba	gaga	1	0	0	0	74
74.v6.6	037a	17	M	MZ	037	5	6	baba	baba	gaga	1	0	0	0	74
74.v6.7	037a	17	M	MZ	037	5	7	baba	baba	gaga	1	0	0	0	74
74.v6.8	037a	17	M	MZ	037	5	8	baba	baba	gaga	1	0	0	0	74
74.v7.1	037a	17	M	MZ	037	6	1	da	ba	ga	0	1	0	0	74
74.v7.2	037a	17	M	MZ	037	6	2	da	ba	ga	0	1	0	0	74
74.v7.3	037a	17	M	MZ	037	6	3	la	ba	ga	0	0	0	1	74
74.v7.4	037a	17	M	MZ	037	6	4	la	ba	ga	0	0	0	1	74
74.v7.5	037a	17	M	MZ	037	6	5	la	ba	ga	0	0	0	1	74
74.v7.6	037a	17	M	MZ	037	6	6	la	ba	ga	0	0	0	1	74
74.v7.7	037a	17	M	MZ	037	6	7	da	ba	ga	0	1	0	0	74
74.v7.8	037a	17	M	MZ	037	6	8	la	ba	ga	0	0	0	1	74
74.v8.1	037a	17	M	MZ	037	7	1	da	ba	ga	0	1	0	0	74
74.v8.2	037a	17	M	MZ	037	7	2	da	ba	ga	0	1	0	0	74
74.v8.3	037a	17	M	MZ	037	7	3	da	ba	ga	0	1	0	0	74
74.v8.4	037a	17	M	MZ	037	7	4	da	ba	ga	0	1	0	0	74
74.v8.5	037a	17	M	MZ	037	7	5	da	ba	ga	0	1	0	0	74
74.v8.6	037a	17	M	MZ	037	7	6	da	ba	ga	0	1	0	0	74
74.v8.7	037a	17	M	MZ	037	7	7	da	ba	ga	0	1	0	0	74
74.v8.8	037a	17	M	MZ	037	7	8	da	ba	ga	0	1	0	0	74
74.v9.1	037a	17	M	MZ	037	8	1	ta	pa	ka	0	1	0	0	74
74.v9.2	037a	17	M	MZ	037	8	2	ta	pa	ka	0	1	0	0	74
74.v9.3	037a	17	M	MZ	037	8	3	ta	pa	ka	0	1	0	0	74
74.v9.4	037a	17	M	MZ	037	8	4	ta	pa	ka	0	1	0	0	74
74.v9.5	037a	17	M	MZ	037	8	5	ta	pa	ka	0	1	0	0	74
74.v9.6	037a	17	M	MZ	037	8	6	ta	pa	ka	0	1	0	0	74
74.v9.7	037a	17	M	MZ	037	8	7	ta	pa	ka	0	1	0	0	74
74.v9.8	037a	17	M	MZ	037	8	8	ta	pa	ka	0	1	0	0	74
74.v10.1	037a	17	M	MZ	037	9	1	ta	pa	ka	0	1	0	0	74
74.v10.2	037a	17	M	MZ	037	9	2	ta	pa	ka	0	1	0	0	74
74.v10.3	037a	17	M	MZ	037	9	3	ta	pa	ka	0	1	0	0	74
74.v10.4	037a	17	M	MZ	037	9	4	ta	pa	ka	0	1	0	0	74
74.v10.5	037a	17	M	MZ	037	9	5	ta	pa	ka	0	1	0	0	74
74.v10.6	037a	17	M	MZ	037	9	6	ta	pa	ka	0	1	0	0	74
74.v10.7	037a	17	M	MZ	037	9	7	ta	pa	ka	0	1	0	0	74
74.v10.8	037a	17	M	MZ	037	9	8	ta	pa	ka	0	1	0	0	74
77.v2.1	039b	20	F	DZ	039	1	1	Ba	ba	ga	0	0	0	1	77
77.v2.2	039b	20	F	DZ	039	1	2	Ba	ba	ga	0	0	0	1	77
77.v2.3	039b	20	F	DZ	039	1	3	Ba	ba	ga	0	0	0	1	77
77.v2.4	039b	20	F	DZ	039	1	4	Ba	ba	ga	0	0	0	1	77
77.v2.5	039b	20	F	DZ	039	1	5	Ba	ba	ga	0	0	0	1	77
77.v2.6	039b	20	F	DZ	039	1	6	Ba	ba	ga	0	0	0	1	77
77.v2.7	039b	20	F	DZ	039	1	7	Ba	ba	ga	0	0	0	1	77
77.v2.8	039b	20	F	DZ	039	1	8	Ba	ba	ga	0	0	0	1	77
77.v3.1	039b	20	F	DZ	039	2	1	Ba	ba	ga	0	0	0	1	77
77.v3.2	039b	20	F	DZ	039	2	2	Ba	ba	ga	0	0	0	1	77
77.v3.3	039b	20	F	DZ	039	2	3	Ba	ba	ga	0	0	0	1	77
77.v3.4	039b	20	F	DZ	039	2	4	Ba	ba	ga	0	0	0	1	77
77.v3.5	039b	20	F	DZ	039	2	5	Ba	ba	ga	0	0	0	1	77
77.v3.6	039b	20	F	DZ	039	2	6	Ba	ba	ga	0	0	0	1	77
77.v3.7	039b	20	F	DZ	039	2	7	Ba	ba	ga	0	0	0	1	77
77.v3.8	039b	20	F	DZ	039	2	8	Ba	ba	ga	0	0	0	1	77
77.v4.1	039b	20	F	DZ	039	3	1	Baba	baba	gaga	0	0	0	1	77
77.v4.2	039b	20	F	DZ	039	3	2	Baba	baba	gaga	0	0	0	1	77
77.v4.3	039b	20	F	DZ	039	3	3	Baba	baba	gaga	0	0	0	1	77
77.v4.4	039b	20	F	DZ	039	3	4	Baba	baba	gaga	0	0	0	1	77
77.v4.5	039b	20	F	DZ	039	3	5	Baba	baba	gaga	0	0	0	1	77
77.v4.6	039b	20	F	DZ	039	3	6	Baba	baba	gaga	0	0	0	1	77
77.v4.7	039b	20	F	DZ	039	3	7	Baba	baba	gaga	0	0	0	1	77
77.v4.8	039b	20	F	DZ	039	3	8	Baba	baba	gaga	0	0	0	1	77
77.v5.1	039b	20	F	DZ	039	4	1	Baba	baba	gaga	0	0	0	1	77
77.v5.2	039b	20	F	DZ	039	4	2	Baba	baba	gaga	0	0	0	1	77
77.v5.3	039b	20	F	DZ	039	4	3	Baba	baba	gaga	0	0	0	1	77
77.v5.4	039b	20	F	DZ	039	4	4	Baba	baba	gaga	0	0	0	1	77
77.v5.5	039b	20	F	DZ	039	4	5	Baba	baba	gaga	0	0	0	1	77
77.v5.6	039b	20	F	DZ	039	4	6	Baba	baba	gaga	0	0	0	1	77
77.v5.7	039b	20	F	DZ	039	4	7	Baba	baba	gaga	0	0	0	1	77
77.v5.8	039b	20	F	DZ	039	4	8	Baba	baba	gaga	0	0	0	1	77
77.v6.1	039b	20	F	DZ	039	5	1	Baba	baba	gaga	0	0	0	1	77
77.v6.2	039b	20	F	DZ	039	5	2	Baba	baba	gaga	0	0	0	1	77
77.v6.3	039b	20	F	DZ	039	5	3	Baba	baba	gaga	0	0	0	1	77
77.v6.4	039b	20	F	DZ	039	5	4	Baba	baba	gaga	0	0	0	1	77
77.v6.5	039b	20	F	DZ	039	5	5	Baba	baba	gaga	0	0	0	1	77
77.v6.6	039b	20	F	DZ	039	5	6	Baba	baba	gaga	0	0	0	1	77
77.v6.7	039b	20	F	DZ	039	5	7	Baba	baba	gaga	0	0	0	1	77
77.v6.8	039b	20	F	DZ	039	5	8	Baba	baba	gaga	0	0	0	1	77
77.v7.1	039b	20	F	DZ	039	6	1	Ba	ba	ga	0	0	0	1	77
77.v7.2	039b	20	F	DZ	039	6	2	Ba	ba	ga	0	0	0	1	77
77.v7.3	039b	20	F	DZ	039	6	3	Ba	ba	ga	0	0	0	1	77
77.v7.4	039b	20	F	DZ	039	6	4	Ba	ba	ga	0	0	0	1	77
77.v7.5	039b	20	F	DZ	039	6	5	Ba	ba	ga	0	0	0	1	77
77.v7.6	039b	20	F	DZ	039	6	6	Ba	ba	ga	0	0	0	1	77
77.v7.7	039b	20	F	DZ	039	6	7	Ba	ba	ga	0	0	0	1	77
77.v7.8	039b	20	F	DZ	039	6	8	Ba	ba	ga	0	0	0	1	77
77.v8.1	039b	20	F	DZ	039	7	1	Ba	ba	ga	0	0	0	1	77
77.v8.2	039b	20	F	DZ	039	7	2	Ba	ba	ga	0	0	0	1	77
77.v8.3	039b	20	F	DZ	039	7	3	Ba	ba	ga	0	0	0	1	77
77.v8.4	039b	20	F	DZ	039	7	4	Ba	ba	ga	0	0	0	1	77
77.v8.5	039b	20	F	DZ	039	7	5	Ba	ba	ga	0	0	0	1	77
77.v8.6	039b	20	F	DZ	039	7	6	Ba	ba	ga	0	0	0	1	77
77.v8.7	039b	20	F	DZ	039	7	7	Ba	ba	ga	0	0	0	1	77
77.v8.8	039b	20	F	DZ	039	7	8	Ba	ba	ga	0	0	0	1	77
77.v9.1	039b	20	F	DZ	039	8	1	Pa	pa	ka	0	0	0	1	77
77.v9.2	039b	20	F	DZ	039	8	2	Pa	pa	ka	0	0	0	1	77
77.v9.3	039b	20	F	DZ	039	8	3	Pa	pa	ka	0	0	0	1	77
77.v9.4	039b	20	F	DZ	039	8	4	Pa	pa	ka	0	0	0	1	77
77.v9.5	039b	20	F	DZ	039	8	5	Pa	pa	ka	0	0	0	1	77
77.v9.6	039b	20	F	DZ	039	8	6	Pa	pa	ka	0	0	0	1	77
77.v9.7	039b	20	F	DZ	039	8	7	Pa	pa	ka	0	0	0	1	77
77.v9.8	039b	20	F	DZ	039	8	8	Pa	pa	ka	0	0	0	1	77
77.v10.1	039b	20	F	DZ	039	9	1	Pa	pa	ka	0	0	0	1	77
77.v10.2	039b	20	F	DZ	039	9	2	Pa	pa	ka	0	0	0	1	77
77.v10.3	039b	20	F	DZ	039	9	3	Pa	pa	ka	0	0	0	1	77
77.v10.4	039b	20	F	DZ	039	9	4	Pa	pa	ka	0	0	0	1	77
77.v10.5	039b	20	F	DZ	039	9	5	Pa	pa	ka	0	0	0	1	77
77.v10.6	039b	20	F	DZ	039	9	6	Pa	pa	ka	0	0	0	1	77
77.v10.7	039b	20	F	DZ	039	9	7	Pa	pa	ka	0	0	0	1	77
77.v10.8	039b	20	F	DZ	039	9	8	Pa	pa	ka	0	0	0	1	77
78.v2.1	039a	20	F	DZ	039	1	1	Ba	ba	ga	0	0	0	1	78
78.v2.2	039a	20	F	DZ	039	1	2	Ba	ba	ga	0	0	0	1	78
78.v2.3	039a	20	F	DZ	039	1	3	Ba	ba	ga	0	0	0	1	78
78.v2.4	039a	20	F	DZ	039	1	4	Ba	ba	ga	0	0	0	1	78
78.v2.5	039a	20	F	DZ	039	1	5	Ba	ba	ga	0	0	0	1	78
78.v2.6	039a	20	F	DZ	039	1	6	Ba	ba	ga	0	0	0	1	78
78.v2.7	039a	20	F	DZ	039	1	7	Ba	ba	ga	0	0	0	1	78
78.v2.8	039a	20	F	DZ	039	1	8	Ba	ba	ga	0	0	0	1	78
78.v3.1	039a	20	F	DZ	039	2	1	Ba	ba	ga	0	0	0	1	78
78.v3.2	039a	20	F	DZ	039	2	2	Ba	ba	ga	0	0	0	1	78
78.v3.3	039a	20	F	DZ	039	2	3	Ba	ba	ga	0	0	0	1	78
78.v3.4	039a	20	F	DZ	039	2	4	Ba	ba	ga	0	0	0	1	78
78.v3.5	039a	20	F	DZ	039	2	5	Ba	ba	ga	0	0	0	1	78
78.v3.6	039a	20	F	DZ	039	2	6	Ba	ba	ga	0	0	0	1	78
78.v3.7	039a	20	F	DZ	039	2	7	Ba	ba	ga	0	0	0	1	78
78.v3.8	039a	20	F	DZ	039	2	8	Ba	ba	ga	0	0	0	1	78
78.v4.1	039a	20	F	DZ	039	3	1	Baba	baba	gaga	0	0	0	1	78
78.v4.2	039a	20	F	DZ	039	3	2	Baba	baba	gaga	0	0	0	1	78
78.v4.3	039a	20	F	DZ	039	3	3	Baba	baba	gaga	0	0	0	1	78
78.v4.4	039a	20	F	DZ	039	3	4	Baba	baba	gaga	0	0	0	1	78
78.v4.5	039a	20	F	DZ	039	3	5	Baba	baba	gaga	0	0	0	1	78
78.v4.6	039a	20	F	DZ	039	3	6	Baba	baba	gaga	0	0	0	1	78
78.v4.7	039a	20	F	DZ	039	3	7	Baba	baba	gaga	0	0	0	1	78
78.v4.8	039a	20	F	DZ	039	3	8	Baba	baba	gaga	0	0	0	1	78
78.v5.1	039a	20	F	DZ	039	4	1	Baba	baba	gaga	0	0	0	1	78
78.v5.2	039a	20	F	DZ	039	4	2	Baba	baba	gaga	0	0	0	1	78
78.v5.3	039a	20	F	DZ	039	4	3	Baba	baba	gaga	0	0	0	1	78
78.v5.4	039a	20	F	DZ	039	4	4	Baba	baba	gaga	0	0	0	1	78
78.v5.5	039a	20	F	DZ	039	4	5	Baba	baba	gaga	0	0	0	1	78
78.v5.6	039a	20	F	DZ	039	4	6	Baba	baba	gaga	0	0	0	1	78
78.v5.7	039a	20	F	DZ	039	4	7	Baba	baba	gaga	0	0	0	1	78
78.v5.8	039a	20	F	DZ	039	4	8	Baba	baba	gaga	0	0	0	1	78
78.v6.1	039a	20	F	DZ	039	5	1	Baba	baba	gaga	0	0	0	1	78
78.v6.2	039a	20	F	DZ	039	5	2	Baba	baba	gaga	0	0	0	1	78
78.v6.3	039a	20	F	DZ	039	5	3	Baba	baba	gaga	0	0	0	1	78
78.v6.4	039a	20	F	DZ	039	5	4	Baba	baba	gaga	0	0	0	1	78
78.v6.5	039a	20	F	DZ	039	5	5	Baba	baba	gaga	0	0	0	1	78
78.v6.6	039a	20	F	DZ	039	5	6	Baba	baba	gaga	0	0	0	1	78
78.v6.7	039a	20	F	DZ	039	5	7	Baba	baba	gaga	0	0	0	1	78
78.v6.8	039a	20	F	DZ	039	5	8	Baba	baba	gaga	0	0	0	1	78
78.v7.1	039a	20	F	DZ	039	6	1	Ba	ba	ga	0	0	0	1	78
78.v7.2	039a	20	F	DZ	039	6	2	Ba	ba	ga	0	0	0	1	78
78.v7.3	039a	20	F	DZ	039	6	3	Ba	ba	ga	0	0	0	1	78
78.v7.4	039a	20	F	DZ	039	6	4	Ba	ba	ga	0	0	0	1	78
78.v7.5	039a	20	F	DZ	039	6	5	Ba	ba	ga	0	0	0	1	78
78.v7.6	039a	20	F	DZ	039	6	6	Ba	ba	ga	0	0	0	1	78
78.v7.7	039a	20	F	DZ	039	6	7	Ba	ba	ga	0	0	0	1	78
78.v7.8	039a	20	F	DZ	039	6	8	Ba	ba	ga	0	0	0	1	78
78.v8.1	039a	20	F	DZ	039	7	1	Ba	ba	ga	0	0	0	1	78
78.v8.2	039a	20	F	DZ	039	7	2	Ba	ba	ga	0	0	0	1	78
78.v8.3	039a	20	F	DZ	039	7	3	Ba	ba	ga	0	0	0	1	78
78.v8.4	039a	20	F	DZ	039	7	4	Ba	ba	ga	0	0	0	1	78
78.v8.5	039a	20	F	DZ	039	7	5	Ba	ba	ga	0	0	0	1	78
78.v8.6	039a	20	F	DZ	039	7	6	Ba	ba	ga	0	0	0	1	78
78.v8.7	039a	20	F	DZ	039	7	7	Ba	ba	ga	0	0	0	1	78
78.v8.8	039a	20	F	DZ	039	7	8	Ba	ba	ga	0	0	0	1	78
78.v9.1	039a	20	F	DZ	039	8	1	Pa	pa	ka	0	0	0	1	78
78.v9.2	039a	20	F	DZ	039	8	2	Pa	pa	ka	0	0	0	1	78
78.v9.3	039a	20	F	DZ	039	8	3	Pa	pa	ka	0	0	0	1	78
78.v9.4	039a	20	F	DZ	039	8	4	Pa	pa	ka	0	0	0	1	78
78.v9.5	039a	20	F	DZ	039	8	5	Pa	pa	ka	0	0	0	1	78
78.v9.6	039a	20	F	DZ	039	8	6	Pa	pa	ka	0	0	0	1	78
78.v9.7	039a	20	F	DZ	039	8	7	Pa	pa	ka	0	0	0	1	78
78.v9.8	039a	20	F	DZ	039	8	8	Pa	pa	ka	0	0	0	1	78
78.v10.1	039a	20	F	DZ	039	9	1	Pa	pa	ka	0	0	0	1	78
78.v10.2	039a	20	F	DZ	039	9	2	Pa	pa	ka	0	0	0	1	78
78.v10.3	039a	20	F	DZ	039	9	3	Pa	pa	ka	0	0	0	1	78
78.v10.4	039a	20	F	DZ	039	9	4	Pa	pa	ka	0	0	0	1	78
78.v10.5	039a	20	F	DZ	039	9	5	Pa	pa	ka	0	0	0	1	78
78.v10.6	039a	20	F	DZ	039	9	6	Pa	pa	ka	0	0	0	1	78
78.v10.7	039a	20	F	DZ	039	9	7	Pa	pa	ka	0	0	0	1	78
78.v10.8	039a	20	F	DZ	039	9	8	Pa	pa	ka	0	0	0	1	78
81.v2.1	041b	17	M	DZ	041	1	1	fa	ba	ga	0	0	0	1	81
81.v2.2	041b	17	M	DZ	041	1	2	ba	ba	ga	1	0	0	0	81
81.v2.3	041b	17	M	DZ	041	1	3	ba	ba	ga	1	0	0	0	81
81.v2.4	041b	17	M	DZ	041	1	4	ba	ba	ga	1	0	0	0	81
81.v2.5	041b	17	M	DZ	041	1	5	ba	ba	ga	1	0	0	0	81
81.v2.6	041b	17	M	DZ	041	1	6	baa	ba	ga	0	0	0	1	81
81.v2.7	041b	17	M	DZ	041	1	7	ba	ba	ga	1	0	0	0	81
81.v2.8	041b	17	M	DZ	041	1	8	ba	ba	ga	1	0	0	0	81
81.v3.1	041b	17	M	DZ	041	2	1	ba	ba	ga	1	0	0	0	81
81.v3.2	041b	17	M	DZ	041	2	2	ba	ba	ga	1	0	0	0	81
81.v3.3	041b	17	M	DZ	041	2	3	ba	ba	ga	1	0	0	0	81
81.v3.4	041b	17	M	DZ	041	2	4	ba	ba	ga	1	0	0	0	81
81.v3.5	041b	17	M	DZ	041	2	5	ba	ba	ga	1	0	0	0	81
81.v3.6	041b	17	M	DZ	041	2	6	ba	ba	ga	1	0	0	0	81
81.v3.7	041b	17	M	DZ	041	2	7	ba	ba	ga	1	0	0	0	81
81.v3.8	041b	17	M	DZ	041	2	8	ba	ba	ga	1	0	0	0	81
81.v4.1	041b	17	M	DZ	041	3	1	gaga	baba	gaga	0	0	1	0	81
81.v4.2	041b	17	M	DZ	041	3	2	gaga	baba	gaga	0	0	1	0	81
81.v4.3	041b	17	M	DZ	041	3	3	baba	baba	gaga	1	0	0	0	81
81.v4.4	041b	17	M	DZ	041	3	4	gaga	baba	gaga	0	0	1	0	81
81.v4.5	041b	17	M	DZ	041	3	5	gaga	baba	gaga	0	0	1	0	81
81.v4.6	041b	17	M	DZ	041	3	6	gaga	baba	gaga	0	0	1	0	81
81.v4.7	041b	17	M	DZ	041	3	7	gaga	baba	gaga	0	0	1	0	81
81.v4.8	041b	17	M	DZ	041	3	8	gaga	baba	gaga	0	0	1	0	81
81.v5.1	041b	17	M	DZ	041	4	1	gaga	baba	gaga	0	0	1	0	81
81.v5.2	041b	17	M	DZ	041	4	2	dada	baba	gaga	0	1	0	0	81
81.v5.3	041b	17	M	DZ	041	4	3	baba	baba	gaga	1	0	0	0	81
81.v5.4	041b	17	M	DZ	041	4	4	gaga	baba	gaga	0	0	1	0	81
81.v5.5	041b	17	M	DZ	041	4	5	baba	baba	gaga	1	0	0	0	81
81.v5.6	041b	17	M	DZ	041	4	6	bab	baba	gaga	0	0	0	1	81
81.v5.7	041b	17	M	DZ	041	4	7	baba	baba	gaga	1	0	0	0	81
81.v5.8	041b	17	M	DZ	041	4	8	gaga	baba	gaga	0	0	1	0	81
81.v6.1	041b	17	M	DZ	041	5	1	baba	baba	gaga	1	0	0	0	81
81.v6.2	041b	17	M	DZ	041	5	2	baba	baba	gaga	1	0	0	0	81
81.v6.3	041b	17	M	DZ	041	5	3	baba	baba	gaga	1	0	0	0	81
81.v6.4	041b	17	M	DZ	041	5	4	baba	baba	gaga	1	0	0	0	81
81.v6.5	041b	17	M	DZ	041	5	5	baba	baba	gaga	1	0	0	0	81
81.v6.6	041b	17	M	DZ	041	5	6	baba	baba	gaga	1	0	0	0	81
81.v6.7	041b	17	M	DZ	041	5	7	baba	baba	gaga	1	0	0	0	81
81.v6.8	041b	17	M	DZ	041	5	8	baba	baba	gaga	1	0	0	0	81
81.v7.1	041b	17	M	DZ	041	6	1	a	ba	ga	0	0	0	1	81
81.v7.2	041b	17	M	DZ	041	6	2	ga	ba	ga	0	0	1	0	81
81.v7.3	041b	17	M	DZ	041	6	3	ga	ba	ga	0	0	1	0	81
81.v7.4	041b	17	M	DZ	041	6	4	a	ba	ga	0	0	0	1	81
81.v7.5	041b	17	M	DZ	041	6	5	ba	ba	ga	1	0	0	0	81
81.v7.6	041b	17	M	DZ	041	6	6	ga	ba	ga	0	0	1	0	81
81.v7.7	041b	17	M	DZ	041	6	7	ba	ba	ga	1	0	0	0	81
81.v7.8	041b	17	M	DZ	041	6	8	ba	ba	ga	1	0	0	0	81
81.v8.1	041b	17	M	DZ	041	7	1	da	ba	ga	0	1	0	0	81
81.v8.2	041b	17	M	DZ	041	7	2	ba	ba	ga	1	0	0	0	81
81.v8.3	041b	17	M	DZ	041	7	3	ba	ba	ga	1	0	0	0	81
81.v8.4	041b	17	M	DZ	041	7	4	ba	ba	ga	1	0	0	0	81
81.v8.5	041b	17	M	DZ	041	7	5	ba	ba	ga	1	0	0	0	81
81.v8.6	041b	17	M	DZ	041	7	6	ba	ba	ga	1	0	0	0	81
81.v8.7	041b	17	M	DZ	041	7	7	ba	ba	ga	1	0	0	0	81
81.v8.8	041b	17	M	DZ	041	7	8	ba	ba	ga	1	0	0	0	81
81.v9.1	041b	17	M	DZ	041	8	1	pa	pa	ka	1	0	0	0	81
81.v9.2	041b	17	M	DZ	041	8	2	pa	pa	ka	1	0	0	0	81
81.v9.3	041b	17	M	DZ	041	8	3	pa	pa	ka	1	0	0	0	81
81.v9.4	041b	17	M	DZ	041	8	4	ta	pa	ka	0	1	0	0	81
81.v9.5	041b	17	M	DZ	041	8	5	ta	pa	ka	0	1	0	0	81
81.v9.6	041b	17	M	DZ	041	8	6	ta	pa	ka	0	1	0	0	81
81.v9.7	041b	17	M	DZ	041	8	7	pa	pa	ka	1	0	0	0	81
81.v9.8	041b	17	M	DZ	041	8	8	pa	pa	ka	1	0	0	0	81
81.v10.1	041b	17	M	DZ	041	9	1	ta	pa	ka	0	1	0	0	81
81.v10.2	041b	17	M	DZ	041	9	2	pa	pa	ka	1	0	0	0	81
81.v10.3	041b	17	M	DZ	041	9	3	ta	pa	ka	0	1	0	0	81
81.v10.4	041b	17	M	DZ	041	9	4	ta	pa	ka	0	1	0	0	81
81.v10.5	041b	17	M	DZ	041	9	5	ta	pa	ka	0	1	0	0	81
81.v10.6	041b	17	M	DZ	041	9	6	pa	pa	ka	1	0	0	0	81
81.v10.7	041b	17	M	DZ	041	9	7	ta	pa	ka	0	1	0	0	81
81.v10.8	041b	17	M	DZ	041	9	8	ta	pa	ka	0	1	0	0	81
82.v2.1	041a	17	M	DZ	041	1	1	ba	ba	ga	1	0	0	0	82
82.v2.2	041a	17	M	DZ	041	1	2	ba	ba	ga	1	0	0	0	82
82.v2.3	041a	17	M	DZ	041	1	3	ba	ba	ga	1	0	0	0	82
82.v2.4	041a	17	M	DZ	041	1	4	ba	ba	ga	1	0	0	0	82
82.v2.5	041a	17	M	DZ	041	1	5	ba	ba	ga	1	0	0	0	82
82.v2.6	041a	17	M	DZ	041	1	6	ba	ba	ga	1	0	0	0	82
82.v2.7	041a	17	M	DZ	041	1	7	ba	ba	ga	1	0	0	0	82
82.v2.8	041a	17	M	DZ	041	1	8	ba	ba	ga	1	0	0	0	82
82.v3.1	041a	17	M	DZ	041	2	1	ba	ba	ga	1	0	0	0	82
82.v3.2	041a	17	M	DZ	041	2	2	ba	ba	ga	1	0	0	0	82
82.v3.3	041a	17	M	DZ	041	2	3	ba	ba	ga	1	0	0	0	82
82.v3.4	041a	17	M	DZ	041	2	4	ba	ba	ga	1	0	0	0	82
82.v3.5	041a	17	M	DZ	041	2	5	ba	ba	ga	1	0	0	0	82
82.v3.6	041a	17	M	DZ	041	2	6	ba	ba	ga	1	0	0	0	82
82.v3.7	041a	17	M	DZ	041	2	7	ba	ba	ga	1	0	0	0	82
82.v3.8	041a	17	M	DZ	041	2	8	ba	ba	ga	1	0	0	0	82
82.v4.1	041a	17	M	DZ	041	3	1	gaga	baba	gaga	0	0	1	0	82
82.v4.2	041a	17	M	DZ	041	3	2	gaga	baba	gaga	0	0	1	0	82
82.v4.3	041a	17	M	DZ	041	3	3	gaga	baba	gaga	0	0	1	0	82
82.v4.4	041a	17	M	DZ	041	3	4	gaga	baba	gaga	0	0	1	0	82
82.v4.5	041a	17	M	DZ	041	3	5	gaga	baba	gaga	0	0	1	0	82
82.v4.6	041a	17	M	DZ	041	3	6	gaga	baba	gaga	0	0	1	0	82
82.v4.7	041a	17	M	DZ	041	3	7	gaga	baba	gaga	0	0	1	0	82
82.v4.8	041a	17	M	DZ	041	3	8	gaga	baba	gaga	0	0	1	0	82
82.v5.1	041a	17	M	DZ	041	4	1	gaga	baba	gaga	0	0	1	0	82
82.v5.2	041a	17	M	DZ	041	4	2	gaga	baba	gaga	0	0	1	0	82
82.v5.3	041a	17	M	DZ	041	4	3	gaga	baba	gaga	0	0	1	0	82
82.v5.4	041a	17	M	DZ	041	4	4	gaga	baba	gaga	0	0	1	0	82
82.v5.5	041a	17	M	DZ	041	4	5	gaga	baba	gaga	0	0	1	0	82
82.v5.6	041a	17	M	DZ	041	4	6	gaga	baba	gaga	0	0	1	0	82
82.v5.7	041a	17	M	DZ	041	4	7	gaga	baba	gaga	0	0	1	0	82
82.v5.8	041a	17	M	DZ	041	4	8	gaga	baba	gaga	0	0	1	0	82
82.v6.1	041a	17	M	DZ	041	5	1	baba	baba	gaga	1	0	0	0	82
82.v6.2	041a	17	M	DZ	041	5	2	baba	baba	gaga	1	0	0	0	82
82.v6.3	041a	17	M	DZ	041	5	3	baba	baba	gaga	1	0	0	0	82
82.v6.4	041a	17	M	DZ	041	5	4	baba	baba	gaga	1	0	0	0	82
82.v6.5	041a	17	M	DZ	041	5	5	baba	baba	gaga	1	0	0	0	82
82.v6.6	041a	17	M	DZ	041	5	6	baba	baba	gaga	1	0	0	0	82
82.v6.7	041a	17	M	DZ	041	5	7	baba	baba	gaga	1	0	0	0	82
82.v6.8	041a	17	M	DZ	041	5	8	baba	baba	gaga	1	0	0	0	82
82.v7.1	041a	17	M	DZ	041	6	1	da	ba	ga	0	1	0	0	82
82.v7.2	041a	17	M	DZ	041	6	2	ga	ba	ga	0	0	1	0	82
82.v7.3	041a	17	M	DZ	041	6	3	ga	ba	ga	0	0	1	0	82
82.v7.4	041a	17	M	DZ	041	6	4	ga	ba	ga	0	0	1	0	82
82.v7.5	041a	17	M	DZ	041	6	5	ga	ba	ga	0	0	1	0	82
82.v7.6	041a	17	M	DZ	041	6	6	ga	ba	ga	0	0	1	0	82
82.v7.7	041a	17	M	DZ	041	6	7	ga	ba	ga	0	0	1	0	82
82.v7.8	041a	17	M	DZ	041	6	8	ga	ba	ga	0	0	1	0	82
82.v8.1	041a	17	M	DZ	041	7	1	da	ba	ga	0	1	0	0	82
82.v8.2	041a	17	M	DZ	041	7	2	da	ba	ga	0	1	0	0	82
82.v8.3	041a	17	M	DZ	041	7	3	da	ba	ga	0	1	0	0	82
82.v8.4	041a	17	M	DZ	041	7	4	da	ba	ga	0	1	0	0	82
82.v8.5	041a	17	M	DZ	041	7	5	da	ba	ga	0	1	0	0	82
82.v8.6	041a	17	M	DZ	041	7	6	da	ba	ga	0	1	0	0	82
82.v8.7	041a	17	M	DZ	041	7	7	da	ba	ga	0	1	0	0	82
82.v8.8	041a	17	M	DZ	041	7	8	da	ba	ga	0	1	0	0	82
82.v9.1	041a	17	M	DZ	041	8	1	ta	pa	ka	0	1	0	0	82
82.v9.2	041a	17	M	DZ	041	8	2	ta	pa	ka	0	1	0	0	82
82.v9.3	041a	17	M	DZ	041	8	3	ta	pa	ka	0	1	0	0	82
82.v9.4	041a	17	M	DZ	041	8	4	ta	pa	ka	0	1	0	0	82
82.v9.5	041a	17	M	DZ	041	8	5	ta	pa	ka	0	1	0	0	82
82.v9.6	041a	17	M	DZ	041	8	6	ta	pa	ka	0	1	0	0	82
82.v9.7	041a	17	M	DZ	041	8	7	ta	pa	ka	0	1	0	0	82
82.v9.8	041a	17	M	DZ	041	8	8	ta	pa	ka	0	1	0	0	82
82.v10.1	041a	17	M	DZ	041	9	1	ta	pa	ka	0	1	0	0	82
82.v10.2	041a	17	M	DZ	041	9	2	ta	pa	ka	0	1	0	0	82
82.v10.3	041a	17	M	DZ	041	9	3	ta	pa	ka	0	1	0	0	82
82.v10.4	041a	17	M	DZ	041	9	4	ta	pa	ka	0	1	0	0	82
82.v10.5	041a	17	M	DZ	041	9	5	ta	pa	ka	0	1	0	0	82
82.v10.6	041a	17	M	DZ	041	9	6	ta	pa	ka	0	1	0	0	82
82.v10.7	041a	17	M	DZ	041	9	7	ta	pa	ka	0	1	0	0	82
82.v10.8	041a	17	M	DZ	041	9	8	ta	pa	ka	0	1	0	0	82
83.v2.1	042a	21	F	DZ	042	1	1	ba	ba	ga	1	0	0	0	83
83.v2.2	042a	21	F	DZ	042	1	2	ba	ba	ga	1	0	0	0	83
83.v2.3	042a	21	F	DZ	042	1	3	ba	ba	ga	1	0	0	0	83
83.v2.4	042a	21	F	DZ	042	1	4	ba	ba	ga	1	0	0	0	83
83.v2.5	042a	21	F	DZ	042	1	5	ba	ba	ga	1	0	0	0	83
83.v2.6	042a	21	F	DZ	042	1	6	ba	ba	ga	1	0	0	0	83
83.v2.7	042a	21	F	DZ	042	1	7	ba	ba	ga	1	0	0	0	83
83.v2.8	042a	21	F	DZ	042	1	8	ba	ba	ga	1	0	0	0	83
83.v3.1	042a	21	F	DZ	042	2	1	ba	ba	ga	1	0	0	0	83
83.v3.2	042a	21	F	DZ	042	2	2	ba	ba	ga	1	0	0	0	83
83.v3.3	042a	21	F	DZ	042	2	3	ba	ba	ga	1	0	0	0	83
83.v3.4	042a	21	F	DZ	042	2	4	ba	ba	ga	1	0	0	0	83
83.v3.5	042a	21	F	DZ	042	2	5	ba	ba	ga	1	0	0	0	83
83.v3.6	042a	21	F	DZ	042	2	6	ga	ba	ga	0	0	1	0	83
83.v3.7	042a	21	F	DZ	042	2	7	ba	ba	ga	1	0	0	0	83
83.v3.8	042a	21	F	DZ	042	2	8	da	ba	ga	0	1	0	0	83
83.v4.1	042a	21	F	DZ	042	3	1	baba	baba	gaga	1	0	0	0	83
83.v4.2	042a	21	F	DZ	042	3	2	baba	baba	gaga	1	0	0	0	83
83.v4.3	042a	21	F	DZ	042	3	3	baba	baba	gaga	1	0	0	0	83
83.v4.4	042a	21	F	DZ	042	3	4	baba	baba	gaga	1	0	0	0	83
83.v4.5	042a	21	F	DZ	042	3	5	baba	baba	gaga	1	0	0	0	83
83.v4.6	042a	21	F	DZ	042	3	6	baba	baba	gaga	1	0	0	0	83
83.v4.7	042a	21	F	DZ	042	3	7	baba	baba	gaga	1	0	0	0	83
83.v4.8	042a	21	F	DZ	042	3	8	baba	baba	gaga	1	0	0	0	83
83.v5.1	042a	21	F	DZ	042	4	1	gaga	baba	gaga	0	0	1	0	83
83.v5.2	042a	21	F	DZ	042	4	2	gaga	baba	gaga	0	0	1	0	83
83.v5.3	042a	21	F	DZ	042	4	3	gaga	baba	gaga	0	0	1	0	83
83.v5.4	042a	21	F	DZ	042	4	4	gaga	baba	gaga	0	0	1	0	83
83.v5.5	042a	21	F	DZ	042	4	5	gaga	baba	gaga	0	0	1	0	83
83.v5.6	042a	21	F	DZ	042	4	6	gaga	baba	gaga	0	0	1	0	83
83.v5.7	042a	21	F	DZ	042	4	7	gaga	baba	gaga	0	0	1	0	83
83.v5.8	042a	21	F	DZ	042	4	8	gaga	baba	gaga	0	0	1	0	83
83.v6.1	042a	21	F	DZ	042	5	1	baba	baba	gaga	1	0	0	0	83
83.v6.2	042a	21	F	DZ	042	5	2	baba	baba	gaga	1	0	0	0	83
83.v6.3	042a	21	F	DZ	042	5	3	baba	baba	gaga	1	0	0	0	83
83.v6.4	042a	21	F	DZ	042	5	4	baba	baba	gaga	1	0	0	0	83
83.v6.5	042a	21	F	DZ	042	5	5	baba	baba	gaga	1	0	0	0	83
83.v6.6	042a	21	F	DZ	042	5	6	baba	baba	gaga	1	0	0	0	83
83.v6.7	042a	21	F	DZ	042	5	7	baba	baba	gaga	1	0	0	0	83
83.v6.8	042a	21	F	DZ	042	5	8	baba	baba	gaga	1	0	0	0	83
83.v7.1	042a	21	F	DZ	042	6	1	ba	ba	ga	1	0	0	0	83
83.v7.2	042a	21	F	DZ	042	6	2	ga	ba	ga	0	0	1	0	83
83.v7.3	042a	21	F	DZ	042	6	3	ba	ba	ga	1	0	0	0	83
83.v7.4	042a	21	F	DZ	042	6	4	da	ba	ga	0	1	0	0	83
83.v7.5	042a	21	F	DZ	042	6	5	ba	ba	ga	1	0	0	0	83
83.v7.6	042a	21	F	DZ	042	6	6	da	ba	ga	0	1	0	0	83
83.v7.7	042a	21	F	DZ	042	6	7	da	ba	ga	0	1	0	0	83
83.v7.8	042a	21	F	DZ	042	6	8	da	ba	ga	0	1	0	0	83
83.v8.1	042a	21	F	DZ	042	7	1	da	ba	ga	0	1	0	0	83
83.v8.2	042a	21	F	DZ	042	7	2	da	ba	ga	0	1	0	0	83
83.v8.3	042a	21	F	DZ	042	7	3	da	ba	ga	0	1	0	0	83
83.v8.4	042a	21	F	DZ	042	7	4	da	ba	ga	0	1	0	0	83
83.v8.5	042a	21	F	DZ	042	7	5	da	ba	ga	0	1	0	0	83
83.v8.6	042a	21	F	DZ	042	7	6	da	ba	ga	0	1	0	0	83
83.v8.7	042a	21	F	DZ	042	7	7	da	ba	ga	0	1	0	0	83
83.v8.8	042a	21	F	DZ	042	7	8	da	ba	ga	0	1	0	0	83
83.v9.1	042a	21	F	DZ	042	8	1	ta	pa	ka	0	1	0	0	83
83.v9.2	042a	21	F	DZ	042	8	2	ta	pa	ka	0	1	0	0	83
83.v9.3	042a	21	F	DZ	042	8	3	ta	pa	ka	0	1	0	0	83
83.v9.4	042a	21	F	DZ	042	8	4	ta	pa	ka	0	1	0	0	83
83.v9.5	042a	21	F	DZ	042	8	5	ta	pa	ka	0	1	0	0	83
83.v9.6	042a	21	F	DZ	042	8	6	ta	pa	ka	0	1	0	0	83
83.v9.7	042a	21	F	DZ	042	8	7	ta	pa	ka	0	1	0	0	83
83.v9.8	042a	21	F	DZ	042	8	8	ta	pa	ka	0	1	0	0	83
83.v10.1	042a	21	F	DZ	042	9	1	a	pa	ka	0	0	0	1	83
83.v10.2	042a	21	F	DZ	042	9	2	ta	pa	ka	0	1	0	0	83
83.v10.3	042a	21	F	DZ	042	9	3	ta	pa	ka	0	1	0	0	83
83.v10.4	042a	21	F	DZ	042	9	4	ta	pa	ka	0	1	0	0	83
83.v10.5	042a	21	F	DZ	042	9	5	ta	pa	ka	0	1	0	0	83
83.v10.6	042a	21	F	DZ	042	9	6	ta	pa	ka	0	1	0	0	83
83.v10.7	042a	21	F	DZ	042	9	7	ta	pa	ka	0	1	0	0	83
83.v10.8	042a	21	F	DZ	042	9	8	ta	pa	ka	0	1	0	0	83
84.v2.1	042b	21	F	DZ	042	1	1	a	ba	ga	0	0	0	1	84
84.v2.2	042b	21	F	DZ	042	1	2	a	ba	ga	0	0	0	1	84
84.v2.3	042b	21	F	DZ	042	1	3	a	ba	ga	0	0	0	1	84
84.v2.4	042b	21	F	DZ	042	1	4	a	ba	ga	0	0	0	1	84
84.v2.5	042b	21	F	DZ	042	1	5	a	ba	ga	0	0	0	1	84
84.v2.6	042b	21	F	DZ	042	1	6	a	ba	ga	0	0	0	1	84
84.v2.7	042b	21	F	DZ	042	1	7	a	ba	ga	0	0	0	1	84
84.v2.8	042b	21	F	DZ	042	1	8	a	ba	ga	0	0	0	1	84
84.v3.1	042b	21	F	DZ	042	2	1	da	ba	ga	0	1	0	0	84
84.v3.2	042b	21	F	DZ	042	2	2	da	ba	ga	0	1	0	0	84
84.v3.3	042b	21	F	DZ	042	2	3	da	ba	ga	0	1	0	0	84
84.v3.4	042b	21	F	DZ	042	2	4	da	ba	ga	0	1	0	0	84
84.v3.5	042b	21	F	DZ	042	2	5	da	ba	ga	0	1	0	0	84
84.v3.6	042b	21	F	DZ	042	2	6	da	ba	ga	0	1	0	0	84
84.v3.7	042b	21	F	DZ	042	2	7	da	ba	ga	0	1	0	0	84
84.v3.8	042b	21	F	DZ	042	2	8	da	ba	ga	0	1	0	0	84
84.v4.1	042b	21	F	DZ	042	3	1	nana	baba	gaga	0	0	0	1	84
84.v4.2	042b	21	F	DZ	042	3	2	nana	baba	gaga	0	0	0	1	84
84.v4.3	042b	21	F	DZ	042	3	3	nana	baba	gaga	0	0	0	1	84
84.v4.4	042b	21	F	DZ	042	3	4	nana	baba	gaga	0	0	0	1	84
84.v4.5	042b	21	F	DZ	042	3	5	nana	baba	gaga	0	0	0	1	84
84.v4.6	042b	21	F	DZ	042	3	6	nana	baba	gaga	0	0	0	1	84
84.v4.7	042b	21	F	DZ	042	3	7	nana	baba	gaga	0	0	0	1	84
84.v4.8	042b	21	F	DZ	042	3	8	nana	baba	gaga	0	0	0	1	84
84.v5.1	042b	21	F	DZ	042	4	1	dada	baba	gaga	0	1	0	0	84
84.v5.2	042b	21	F	DZ	042	4	2	dada	baba	gaga	0	1	0	0	84
84.v5.3	042b	21	F	DZ	042	4	3	dada	baba	gaga	0	1	0	0	84
84.v5.4	042b	21	F	DZ	042	4	4	dada	baba	gaga	0	1	0	0	84
84.v5.5	042b	21	F	DZ	042	4	5	dada	baba	gaga	0	1	0	0	84
84.v5.6	042b	21	F	DZ	042	4	6	dada	baba	gaga	0	1	0	0	84
84.v5.7	042b	21	F	DZ	042	4	7	dada	baba	gaga	0	1	0	0	84
84.v5.8	042b	21	F	DZ	042	4	8	dada	baba	gaga	0	1	0	0	84
84.v6.1	042b	21	F	DZ	042	5	1	dada	baba	gaga	0	1	0	0	84
84.v6.2	042b	21	F	DZ	042	5	2	dada	baba	gaga	0	1	0	0	84
84.v6.3	042b	21	F	DZ	042	5	3	dada	baba	gaga	0	1	0	0	84
84.v6.4	042b	21	F	DZ	042	5	4	dada	baba	gaga	0	1	0	0	84
84.v6.5	042b	21	F	DZ	042	5	5	dada	baba	gaga	0	1	0	0	84
84.v6.6	042b	21	F	DZ	042	5	6	dada	baba	gaga	0	1	0	0	84
84.v6.7	042b	21	F	DZ	042	5	7	dada	baba	gaga	0	1	0	0	84
84.v6.8	042b	21	F	DZ	042	5	8	dada	baba	gaga	0	1	0	0	84
84.v7.1	042b	21	F	DZ	042	6	1	a	ba	ga	0	0	0	1	84
84.v7.2	042b	21	F	DZ	042	6	2	da	ba	ga	0	1	0	0	84
84.v7.3	042b	21	F	DZ	042	6	3	da	ba	ga	0	1	0	0	84
84.v7.4	042b	21	F	DZ	042	6	4	da	ba	ga	0	1	0	0	84
84.v7.5	042b	21	F	DZ	042	6	5	da	ba	ga	0	1	0	0	84
84.v7.6	042b	21	F	DZ	042	6	6	da	ba	ga	0	1	0	0	84
84.v7.7	042b	21	F	DZ	042	6	7	da	ba	ga	0	1	0	0	84
84.v7.8	042b	21	F	DZ	042	6	8	da	ba	ga	0	1	0	0	84
84.v8.1	042b	21	F	DZ	042	7	1	da	ba	ga	0	1	0	0	84
84.v8.2	042b	21	F	DZ	042	7	2	da	ba	ga	0	1	0	0	84
84.v8.3	042b	21	F	DZ	042	7	3	da	ba	ga	0	1	0	0	84
84.v8.4	042b	21	F	DZ	042	7	4	da	ba	ga	0	1	0	0	84
84.v8.5	042b	21	F	DZ	042	7	5	da	ba	ga	0	1	0	0	84
84.v8.6	042b	21	F	DZ	042	7	6	da	ba	ga	0	1	0	0	84
84.v8.7	042b	21	F	DZ	042	7	7	da	ba	ga	0	1	0	0	84
84.v8.8	042b	21	F	DZ	042	7	8	da	ba	ga	0	1	0	0	84
84.v9.1	042b	21	F	DZ	042	8	1	ta	pa	ka	0	1	0	0	84
84.v9.2	042b	21	F	DZ	042	8	2	ta	pa	ka	0	1	0	0	84
84.v9.3	042b	21	F	DZ	042	8	3	ta	pa	ka	0	1	0	0	84
84.v9.4	042b	21	F	DZ	042	8	4	ta	pa	ka	0	1	0	0	84
84.v9.5	042b	21	F	DZ	042	8	5	ta	pa	ka	0	1	0	0	84
84.v9.6	042b	21	F	DZ	042	8	6	ta	pa	ka	0	1	0	0	84
84.v9.7	042b	21	F	DZ	042	8	7	ta	pa	ka	0	1	0	0	84
84.v9.8	042b	21	F	DZ	042	8	8	ta	pa	ka	0	1	0	0	84
84.v10.1	042b	21	F	DZ	042	9	1	ta	pa	ka	0	1	0	0	84
84.v10.2	042b	21	F	DZ	042	9	2	ta	pa	ka	0	1	0	0	84
84.v10.3	042b	21	F	DZ	042	9	3	ta	pa	ka	0	1	0	0	84
84.v10.4	042b	21	F	DZ	042	9	4	ta	pa	ka	0	1	0	0	84
84.v10.5	042b	21	F	DZ	042	9	5	ta	pa	ka	0	1	0	0	84
84.v10.6	042b	21	F	DZ	042	9	6	ta	pa	ka	0	1	0	0	84
84.v10.7	042b	21	F	DZ	042	9	7	ta	pa	ka	0	1	0	0	84
84.v10.8	042b	21	F	DZ	042	9	8	ta	pa	ka	0	1	0	0	84
87.v2.1	044a	21	M	DZ	044	1	1	a	ba	ga	0	0	0	1	87
87.v2.2	044a	21	M	DZ	044	1	2	ba	ba	ga	1	0	0	0	87
87.v2.3	044a	21	M	DZ	044	1	3	ba	ba	ga	1	0	0	0	87
87.v2.4	044a	21	M	DZ	044	1	4	ba	ba	ga	1	0	0	0	87
87.v2.5	044a	21	M	DZ	044	1	5	ba	ba	ga	1	0	0	0	87
87.v2.6	044a	21	M	DZ	044	1	6	ba	ba	ga	1	0	0	0	87
87.v2.7	044a	21	M	DZ	044	1	7	ba	ba	ga	1	0	0	0	87
87.v2.8	044a	21	M	DZ	044	1	8	ba	ba	ga	1	0	0	0	87
87.v3.1	044a	21	M	DZ	044	2	1	ba	ba	ga	1	0	0	0	87
87.v3.2	044a	21	M	DZ	044	2	2	ba	ba	ga	1	0	0	0	87
87.v3.3	044a	21	M	DZ	044	2	3	da	ba	ga	0	1	0	0	87
87.v3.4	044a	21	M	DZ	044	2	4	da	ba	ga	0	1	0	0	87
87.v3.5	044a	21	M	DZ	044	2	5	ba	ba	ga	1	0	0	0	87
87.v3.6	044a	21	M	DZ	044	2	6	ba	ba	ga	1	0	0	0	87
87.v3.7	044a	21	M	DZ	044	2	7	ba	ba	ga	1	0	0	0	87
87.v3.8	044a	21	M	DZ	044	2	8	ba	ba	ga	1	0	0	0	87
87.v4.1	044a	21	M	DZ	044	3	1	lala	baba	gaga	0	0	0	1	87
87.v4.2	044a	21	M	DZ	044	3	2	lala	baba	gaga	0	0	0	1	87
87.v4.3	044a	21	M	DZ	044	3	3	lala	baba	gaga	0	0	0	1	87
87.v4.4	044a	21	M	DZ	044	3	4	lala	baba	gaga	0	0	0	1	87
87.v4.5	044a	21	M	DZ	044	3	5	lala	baba	gaga	0	0	0	1	87
87.v4.6	044a	21	M	DZ	044	3	6	lala	baba	gaga	0	0	0	1	87
87.v4.7	044a	21	M	DZ	044	3	7	lala	baba	gaga	0	0	0	1	87
87.v4.8	044a	21	M	DZ	044	3	8	lala	baba	gaga	0	0	0	1	87
87.v5.1	044a	21	M	DZ	044	4	1	gaga	baba	gaga	0	0	1	0	87
87.v5.2	044a	21	M	DZ	044	4	2	gaga	baba	gaga	0	0	1	0	87
87.v5.3	044a	21	M	DZ	044	4	3	gaga	baba	gaga	0	0	1	0	87
87.v5.4	044a	21	M	DZ	044	4	4	gaga	baba	gaga	0	0	1	0	87
87.v5.5	044a	21	M	DZ	044	4	5	gaga	baba	gaga	0	0	1	0	87
87.v5.6	044a	21	M	DZ	044	4	6	gaga	baba	gaga	0	0	1	0	87
87.v5.7	044a	21	M	DZ	044	4	7	baba	baba	gaga	1	0	0	0	87
87.v5.8	044a	21	M	DZ	044	4	8	gaga	baba	gaga	0	0	1	0	87
87.v6.1	044a	21	M	DZ	044	5	1	baba	baba	gaga	1	0	0	0	87
87.v6.2	044a	21	M	DZ	044	5	2	baba	baba	gaga	1	0	0	0	87
87.v6.3	044a	21	M	DZ	044	5	3	baba	baba	gaga	1	0	0	0	87
87.v6.4	044a	21	M	DZ	044	5	4	baba	baba	gaga	1	0	0	0	87
87.v6.5	044a	21	M	DZ	044	5	5	baba	baba	gaga	1	0	0	0	87
87.v6.6	044a	21	M	DZ	044	5	6	baba	baba	gaga	1	0	0	0	87
87.v6.7	044a	21	M	DZ	044	5	7	baba	baba	gaga	1	0	0	0	87
87.v6.8	044a	21	M	DZ	044	5	8	baba	baba	gaga	1	0	0	0	87
87.v7.1	044a	21	M	DZ	044	6	1	da	ba	ga	0	1	0	0	87
87.v7.2	044a	21	M	DZ	044	6	2	da	ba	ga	0	1	0	0	87
87.v7.3	044a	21	M	DZ	044	6	3	da	ba	ga	0	1	0	0	87
87.v7.4	044a	21	M	DZ	044	6	4	da	ba	ga	0	1	0	0	87
87.v7.5	044a	21	M	DZ	044	6	5	da	ba	ga	0	1	0	0	87
87.v7.6	044a	21	M	DZ	044	6	6	da	ba	ga	0	1	0	0	87
87.v7.7	044a	21	M	DZ	044	6	7	da	ba	ga	0	1	0	0	87
87.v7.8	044a	21	M	DZ	044	6	8	da	ba	ga	0	1	0	0	87
87.v8.1	044a	21	M	DZ	044	7	1	da	ba	ga	0	1	0	0	87
87.v8.2	044a	21	M	DZ	044	7	2	da	ba	ga	0	1	0	0	87
87.v8.3	044a	21	M	DZ	044	7	3	da	ba	ga	0	1	0	0	87
87.v8.4	044a	21	M	DZ	044	7	4	da	ba	ga	0	1	0	0	87
87.v8.5	044a	21	M	DZ	044	7	5	da	ba	ga	0	1	0	0	87
87.v8.6	044a	21	M	DZ	044	7	6	da	ba	ga	0	1	0	0	87
87.v8.7	044a	21	M	DZ	044	7	7	da	ba	ga	0	1	0	0	87
87.v8.8	044a	21	M	DZ	044	7	8	da	ba	ga	0	1	0	0	87
87.v9.1	044a	21	M	DZ	044	8	1	ta	pa	ka	0	1	0	0	87
87.v9.2	044a	21	M	DZ	044	8	2	ta	pa	ka	0	1	0	0	87
87.v9.3	044a	21	M	DZ	044	8	3	ta	pa	ka	0	1	0	0	87
87.v9.4	044a	21	M	DZ	044	8	4	ta	pa	ka	0	1	0	0	87
87.v9.5	044a	21	M	DZ	044	8	5	ta	pa	ka	0	1	0	0	87
87.v9.6	044a	21	M	DZ	044	8	6	ta	pa	ka	0	1	0	0	87
87.v9.7	044a	21	M	DZ	044	8	7	ta	pa	ka	0	1	0	0	87
87.v9.8	044a	21	M	DZ	044	8	8	ta	pa	ka	0	1	0	0	87
87.v10.1	044a	21	M	DZ	044	9	1	ta	pa	ka	0	1	0	0	87
87.v10.2	044a	21	M	DZ	044	9	2	ta	pa	ka	0	1	0	0	87
87.v10.3	044a	21	M	DZ	044	9	3	ta	pa	ka	0	1	0	0	87
87.v10.4	044a	21	M	DZ	044	9	4	ta	pa	ka	0	1	0	0	87
87.v10.5	044a	21	M	DZ	044	9	5	ta	pa	ka	0	1	0	0	87
87.v10.6	044a	21	M	DZ	044	9	6	ta	pa	ka	0	1	0	0	87
87.v10.7	044a	21	M	DZ	044	9	7	ta	pa	ka	0	1	0	0	87
87.v10.8	044a	21	M	DZ	044	9	8	ta	pa	ka	0	1	0	0	87
89.v2.1	045b	17	M	DZ	045	1	1	ba	ba	ga	1	0	0	0	89
89.v2.2	045b	17	M	DZ	045	1	2	b	ba	ga	0	0	0	1	89
89.v2.3	045b	17	M	DZ	045	1	3	ba	ba	ga	1	0	0	0	89
89.v2.4	045b	17	M	DZ	045	1	4	ba	ba	ga	1	0	0	0	89
89.v2.5	045b	17	M	DZ	045	1	5	ba	ba	ga	1	0	0	0	89
89.v2.6	045b	17	M	DZ	045	1	6	ba	ba	ga	1	0	0	0	89
89.v2.7	045b	17	M	DZ	045	1	7	ba	ba	ga	1	0	0	0	89
89.v2.8	045b	17	M	DZ	045	1	8	ba	ba	ga	1	0	0	0	89
89.v3.1	045b	17	M	DZ	045	2	1	da	ba	ga	0	1	0	0	89
89.v3.2	045b	17	M	DZ	045	2	2	da	ba	ga	0	1	0	0	89
89.v3.3	045b	17	M	DZ	045	2	3	ba	ba	ga	1	0	0	0	89
89.v3.4	045b	17	M	DZ	045	2	4	ba	ba	ga	1	0	0	0	89
89.v3.5	045b	17	M	DZ	045	2	5	ba	ba	ga	1	0	0	0	89
89.v3.6	045b	17	M	DZ	045	2	6	da	ba	ga	0	1	0	0	89
89.v3.7	045b	17	M	DZ	045	2	7	da	ba	ga	0	1	0	0	89
89.v3.8	045b	17	M	DZ	045	2	8	ba	ba	ga	1	0	0	0	89
89.v4.1	045b	17	M	DZ	045	3	1	dada	baba	gaga	0	1	0	0	89
89.v4.2	045b	17	M	DZ	045	3	2	gai	baba	gaga	0	0	0	1	89
89.v4.3	045b	17	M	DZ	045	3	3	gaga	baba	gaga	0	0	1	0	89
89.v4.4	045b	17	M	DZ	045	3	4	gaga	baba	gaga	0	0	1	0	89
89.v4.5	045b	17	M	DZ	045	3	5	ge	baba	gaga	0	0	0	1	89
89.v4.6	045b	17	M	DZ	045	3	6	gaga	baba	gaga	0	0	1	0	89
89.v4.7	045b	17	M	DZ	045	3	7	gege	baba	gaga	0	0	0	1	89
89.v4.8	045b	17	M	DZ	045	3	8	gaga	baba	gaga	0	0	1	0	89
89.v5.1	045b	17	M	DZ	045	4	1	gaga	baba	gaga	0	0	1	0	89
89.v5.2	045b	17	M	DZ	045	4	2	gaga	baba	gaga	0	0	1	0	89
89.v5.3	045b	17	M	DZ	045	4	3	gaigai	baba	gaga	0	0	0	1	89
89.v5.4	045b	17	M	DZ	045	4	4	gaga	baba	gaga	0	0	1	0	89
89.v5.5	045b	17	M	DZ	045	4	5	gaga	baba	gaga	0	0	1	0	89
89.v5.6	045b	17	M	DZ	045	4	6	gaga	baba	gaga	0	0	1	0	89
89.v5.7	045b	17	M	DZ	045	4	7	gege	baba	gaga	0	0	0	1	89
89.v5.8	045b	17	M	DZ	045	4	8	gaga	baba	gaga	0	0	1	0	89
89.v6.1	045b	17	M	DZ	045	5	1	baba	baba	gaga	1	0	0	0	89
89.v6.2	045b	17	M	DZ	045	5	2	baba	baba	gaga	1	0	0	0	89
89.v6.3	045b	17	M	DZ	045	5	3	baba	baba	gaga	1	0	0	0	89
89.v6.4	045b	17	M	DZ	045	5	4	ba	baba	gaga	0	0	0	1	89
89.v6.5	045b	17	M	DZ	045	5	5	aba	baba	gaga	0	0	0	1	89
89.v6.6	045b	17	M	DZ	045	5	6	baba	baba	gaga	1	0	0	0	89
89.v6.7	045b	17	M	DZ	045	5	7	baba	baba	gaga	1	0	0	0	89
89.v6.8	045b	17	M	DZ	045	5	8	baba	baba	gaga	1	0	0	0	89
89.v7.1	045b	17	M	DZ	045	6	1	da	ba	ga	0	1	0	0	89
89.v7.2	045b	17	M	DZ	045	6	2	da	ba	ga	0	1	0	0	89
89.v7.3	045b	17	M	DZ	045	6	3	da	ba	ga	0	1	0	0	89
89.v7.4	045b	17	M	DZ	045	6	4	dai	ba	ga	0	0	0	1	89
89.v7.5	045b	17	M	DZ	045	6	5	da	ba	ga	0	1	0	0	89
89.v7.6	045b	17	M	DZ	045	6	6	da	ba	ga	0	1	0	0	89
89.v7.7	045b	17	M	DZ	045	6	7	da	ba	ga	0	1	0	0	89
89.v7.8	045b	17	M	DZ	045	6	8	da	ba	ga	0	1	0	0	89
89.v8.1	045b	17	M	DZ	045	7	1	da	ba	ga	0	1	0	0	89
89.v8.2	045b	17	M	DZ	045	7	2	da	ba	ga	0	1	0	0	89
89.v8.3	045b	17	M	DZ	045	7	3	dai	ba	ga	0	0	0	1	89
89.v8.4	045b	17	M	DZ	045	7	4	da	ba	ga	0	1	0	0	89
89.v8.5	045b	17	M	DZ	045	7	5	da	ba	ga	0	1	0	0	89
89.v8.6	045b	17	M	DZ	045	7	6	da	ba	ga	0	1	0	0	89
89.v8.7	045b	17	M	DZ	045	7	7	da	ba	ga	0	1	0	0	89
89.v8.8	045b	17	M	DZ	045	7	8	da	ba	ga	0	1	0	0	89
89.v9.1	045b	17	M	DZ	045	8	1	pa	pa	ka	1	0	0	0	89
89.v9.2	045b	17	M	DZ	045	8	2	pa	pa	ka	1	0	0	0	89
89.v9.3	045b	17	M	DZ	045	8	3	tai	pa	ka	0	0	0	1	89
89.v9.4	045b	17	M	DZ	045	8	4	ta	pa	ka	0	1	0	0	89
89.v9.5	045b	17	M	DZ	045	8	5	ta	pa	ka	0	1	0	0	89
89.v9.6	045b	17	M	DZ	045	8	6	tai	pa	ka	0	0	0	1	89
89.v9.7	045b	17	M	DZ	045	8	7	ta	pa	ka	0	1	0	0	89
89.v9.8	045b	17	M	DZ	045	8	8	ta	pa	ka	0	1	0	0	89
89.v10.1	045b	17	M	DZ	045	9	1	ta	pa	ka	0	1	0	0	89
89.v10.2	045b	17	M	DZ	045	9	2	ta	pa	ka	0	1	0	0	89
89.v10.3	045b	17	M	DZ	045	9	3	ta	pa	ka	0	1	0	0	89
89.v10.4	045b	17	M	DZ	045	9	4	ta	pa	ka	0	1	0	0	89
89.v10.5	045b	17	M	DZ	045	9	5	ta	pa	ka	0	1	0	0	89
89.v10.6	045b	17	M	DZ	045	9	6	ta	pa	ka	0	1	0	0	89
89.v10.7	045b	17	M	DZ	045	9	7	a	pa	ka	0	0	0	1	89
89.v10.8	045b	17	M	DZ	045	9	8	a	pa	ka	0	0	0	1	89
90.v2.1	045a	17	F	DZ	045	1	1	fa	ba	ga	0	0	0	1	90
90.v2.2	045a	17	F	DZ	045	1	2	a	ba	ga	0	0	0	1	90
90.v2.3	045a	17	F	DZ	045	1	3	ba	ba	ga	1	0	0	0	90
90.v2.4	045a	17	F	DZ	045	1	4	ba	ba	ga	1	0	0	0	90
90.v2.5	045a	17	F	DZ	045	1	5	ba	ba	ga	1	0	0	0	90
90.v2.6	045a	17	F	DZ	045	1	6	ba	ba	ga	1	0	0	0	90
90.v2.7	045a	17	F	DZ	045	1	7	ba	ba	ga	1	0	0	0	90
90.v2.8	045a	17	F	DZ	045	1	8	ba	ba	ga	1	0	0	0	90
90.v3.1	045a	17	F	DZ	045	2	1	ba	ba	ga	1	0	0	0	90
90.v3.2	045a	17	F	DZ	045	2	2	fa	ba	ga	0	0	0	1	90
90.v3.3	045a	17	F	DZ	045	2	3	ba	ba	ga	1	0	0	0	90
90.v3.4	045a	17	F	DZ	045	2	4	fa	ba	ga	0	0	0	1	90
90.v3.5	045a	17	F	DZ	045	2	5	fa	ba	ga	0	0	0	1	90
90.v3.6	045a	17	F	DZ	045	2	6	ba	ba	ga	1	0	0	0	90
90.v3.7	045a	17	F	DZ	045	2	7	ba	ba	ga	1	0	0	0	90
90.v3.8	045a	17	F	DZ	045	2	8	ga	ba	ga	0	0	1	0	90
90.v4.1	045a	17	F	DZ	045	3	1	gaga	baba	gaga	0	0	1	0	90
90.v4.2	045a	17	F	DZ	045	3	2	gaga	baba	gaga	0	0	1	0	90
90.v4.3	045a	17	F	DZ	045	3	3	gaga	baba	gaga	0	0	1	0	90
90.v4.4	045a	17	F	DZ	045	3	4	gaga	baba	gaga	0	0	1	0	90
90.v4.5	045a	17	F	DZ	045	3	5	gaga	baba	gaga	0	0	1	0	90
90.v4.6	045a	17	F	DZ	045	3	6	gaga	baba	gaga	0	0	1	0	90
90.v4.7	045a	17	F	DZ	045	3	7	gaga	baba	gaga	0	0	1	0	90
90.v4.8	045a	17	F	DZ	045	3	8	gaga	baba	gaga	0	0	1	0	90
90.v5.1	045a	17	F	DZ	045	4	1	gaga	baba	gaga	0	0	1	0	90
90.v5.2	045a	17	F	DZ	045	4	2	gaga	baba	gaga	0	0	1	0	90
90.v5.3	045a	17	F	DZ	045	4	3	gaga	baba	gaga	0	0	1	0	90
90.v5.4	045a	17	F	DZ	045	4	4	gaga	baba	gaga	0	0	1	0	90
90.v5.5	045a	17	F	DZ	045	4	5	gaga	baba	gaga	0	0	1	0	90
90.v5.6	045a	17	F	DZ	045	4	6	gaga	baba	gaga	0	0	1	0	90
90.v5.7	045a	17	F	DZ	045	4	7	gaga	baba	gaga	0	0	1	0	90
90.v5.8	045a	17	F	DZ	045	4	8	gaga	baba	gaga	0	0	1	0	90
90.v6.1	045a	17	F	DZ	045	5	1	faba	baba	gaga	0	0	0	1	90
90.v6.2	045a	17	F	DZ	045	5	2	faba	baba	gaga	0	0	0	1	90
90.v6.3	045a	17	F	DZ	045	5	3	faba	baba	gaga	0	0	0	1	90
90.v6.4	045a	17	F	DZ	045	5	4	faba	baba	gaga	0	0	0	1	90
90.v6.5	045a	17	F	DZ	045	5	5	faba	baba	gaga	0	0	0	1	90
90.v6.6	045a	17	F	DZ	045	5	6	faba	baba	gaga	0	0	0	1	90
90.v6.7	045a	17	F	DZ	045	5	7	faba	baba	gaga	0	0	0	1	90
90.v6.8	045a	17	F	DZ	045	5	8	faba	baba	gaga	0	0	0	1	90
90.v7.1	045a	17	F	DZ	045	6	1	da	ba	ga	0	1	0	0	90
90.v7.2	045a	17	F	DZ	045	6	2	da	ba	ga	0	1	0	0	90
90.v7.3	045a	17	F	DZ	045	6	3	da	ba	ga	0	1	0	0	90
90.v7.4	045a	17	F	DZ	045	6	4	da	ba	ga	0	1	0	0	90
90.v7.5	045a	17	F	DZ	045	6	5	da	ba	ga	0	1	0	0	90
90.v7.6	045a	17	F	DZ	045	6	6	ba	ba	ga	1	0	0	0	90
90.v7.7	045a	17	F	DZ	045	6	7	da	ba	ga	0	1	0	0	90
90.v7.8	045a	17	F	DZ	045	6	8	ga	ba	ga	0	0	1	0	90
90.v8.1	045a	17	F	DZ	045	7	1	da	ba	ga	0	1	0	0	90
90.v8.2	045a	17	F	DZ	045	7	2	ba	ba	ga	1	0	0	0	90
90.v8.3	045a	17	F	DZ	045	7	3	ba	ba	ga	1	0	0	0	90
90.v8.4	045a	17	F	DZ	045	7	4	da	ba	ga	0	1	0	0	90
90.v8.5	045a	17	F	DZ	045	7	5	da	ba	ga	0	1	0	0	90
90.v8.6	045a	17	F	DZ	045	7	6	ba	ba	ga	1	0	0	0	90
90.v8.7	045a	17	F	DZ	045	7	7	ba	ba	ga	1	0	0	0	90
90.v8.8	045a	17	F	DZ	045	7	8	ba	ba	ga	1	0	0	0	90
90.v9.1	045a	17	F	DZ	045	8	1	ta	pa	ka	0	1	0	0	90
90.v9.2	045a	17	F	DZ	045	8	2	ta	pa	ka	0	1	0	0	90
90.v9.3	045a	17	F	DZ	045	8	3	ta	pa	ka	0	1	0	0	90
90.v9.4	045a	17	F	DZ	045	8	4	ta	pa	ka	0	1	0	0	90
90.v9.5	045a	17	F	DZ	045	8	5	pa	pa	ka	1	0	0	0	90
90.v9.6	045a	17	F	DZ	045	8	6	ta	pa	ka	0	1	0	0	90
90.v9.7	045a	17	F	DZ	045	8	7	pa	pa	ka	1	0	0	0	90
90.v9.8	045a	17	F	DZ	045	8	8	ta	pa	ka	0	1	0	0	90
90.v10.1	045a	17	F	DZ	045	9	1	ta	pa	ka	0	1	0	0	90
90.v10.2	045a	17	F	DZ	045	9	2	ta	pa	ka	0	1	0	0	90
90.v10.3	045a	17	F	DZ	045	9	3	ta	pa	ka	0	1	0	0	90
90.v10.4	045a	17	F	DZ	045	9	4	ta	pa	ka	0	1	0	0	90
90.v10.5	045a	17	F	DZ	045	9	5	ta	pa	ka	0	1	0	0	90
90.v10.6	045a	17	F	DZ	045	9	6	ta	pa	ka	0	1	0	0	90
90.v10.7	045a	17	F	DZ	045	9	7	ta	pa	ka	0	1	0	0	90
90.v10.8	045a	17	F	DZ	045	9	8	ta	pa	ka	0	1	0	0	90
105.v2.1	053b	19	M	DZ	053	1	1	ba	ba	ga	1	0	0	0	105
105.v2.2	053b	19	M	DZ	053	1	2	ba	ba	ga	1	0	0	0	105
105.v2.3	053b	19	M	DZ	053	1	3	ba	ba	ga	1	0	0	0	105
105.v2.4	053b	19	M	DZ	053	1	4	ba	ba	ga	1	0	0	0	105
105.v2.5	053b	19	M	DZ	053	1	5	ba	ba	ga	1	0	0	0	105
105.v2.6	053b	19	M	DZ	053	1	6	ba	ba	ga	1	0	0	0	105
105.v2.7	053b	19	M	DZ	053	1	7	ba	ba	ga	1	0	0	0	105
105.v2.8	053b	19	M	DZ	053	1	8	ba	ba	ga	1	0	0	0	105
105.v3.1	053b	19	M	DZ	053	2	1	ba	ba	ga	1	0	0	0	105
105.v3.2	053b	19	M	DZ	053	2	2	ba	ba	ga	1	0	0	0	105
105.v3.3	053b	19	M	DZ	053	2	3	ba	ba	ga	1	0	0	0	105
105.v3.4	053b	19	M	DZ	053	2	4	ba	ba	ga	1	0	0	0	105
105.v3.5	053b	19	M	DZ	053	2	5	ba	ba	ga	1	0	0	0	105
105.v3.6	053b	19	M	DZ	053	2	6	ba	ba	ga	1	0	0	0	105
105.v3.7	053b	19	M	DZ	053	2	7	ba	ba	ga	1	0	0	0	105
105.v3.8	053b	19	M	DZ	053	2	8	ba	ba	ga	1	0	0	0	105
105.v4.1	053b	19	M	DZ	053	3	1	aa	baba	gaga	0	0	0	1	105
105.v4.2	053b	19	M	DZ	053	3	2	baba	baba	gaga	1	0	0	0	105
105.v4.3	053b	19	M	DZ	053	3	3	gaga	baba	gaga	0	0	1	0	105
105.v4.4	053b	19	M	DZ	053	3	4	gaga	baba	gaga	0	0	1	0	105
105.v4.5	053b	19	M	DZ	053	3	5	gaga	baba	gaga	0	0	1	0	105
105.v4.6	053b	19	M	DZ	053	3	6	gaga	baba	gaga	0	0	1	0	105
105.v4.7	053b	19	M	DZ	053	3	7	gaga	baba	gaga	0	0	1	0	105
105.v4.8	053b	19	M	DZ	053	3	8	gaga	baba	gaga	0	0	1	0	105
105.v5.1	053b	19	M	DZ	053	4	1	gaga	baba	gaga	0	0	1	0	105
105.v5.2	053b	19	M	DZ	053	4	2	gaga	baba	gaga	0	0	1	0	105
105.v5.3	053b	19	M	DZ	053	4	3	gaga	baba	gaga	0	0	1	0	105
105.v5.4	053b	19	M	DZ	053	4	4	gaga	baba	gaga	0	0	1	0	105
105.v5.5	053b	19	M	DZ	053	4	5	gaga	baba	gaga	0	0	1	0	105
105.v5.6	053b	19	M	DZ	053	4	6	gaga	baba	gaga	0	0	1	0	105
105.v5.7	053b	19	M	DZ	053	4	7	gaga	baba	gaga	0	0	1	0	105
105.v5.8	053b	19	M	DZ	053	4	8	gaga	baba	gaga	0	0	1	0	105
105.v6.1	053b	19	M	DZ	053	5	1	baba	baba	gaga	1	0	0	0	105
105.v6.2	053b	19	M	DZ	053	5	2	baba	baba	gaga	1	0	0	0	105
105.v6.3	053b	19	M	DZ	053	5	3	baba	baba	gaga	1	0	0	0	105
105.v6.4	053b	19	M	DZ	053	5	4	baba	baba	gaga	1	0	0	0	105
105.v6.5	053b	19	M	DZ	053	5	5	baba	baba	gaga	1	0	0	0	105
105.v6.6	053b	19	M	DZ	053	5	6	baba	baba	gaga	1	0	0	0	105
105.v6.7	053b	19	M	DZ	053	5	7	baba	baba	gaga	1	0	0	0	105
105.v6.8	053b	19	M	DZ	053	5	8	baba	baba	gaga	1	0	0	0	105
105.v7.1	053b	19	M	DZ	053	6	1	a	ba	ga	0	0	0	1	105
105.v7.2	053b	19	M	DZ	053	6	2	a	ba	ga	0	0	0	1	105
105.v7.3	053b	19	M	DZ	053	6	3	a	ba	ga	0	0	0	1	105
105.v7.4	053b	19	M	DZ	053	6	4	a	ba	ga	0	0	0	1	105
105.v7.5	053b	19	M	DZ	053	6	5	a	ba	ga	0	0	0	1	105
105.v7.6	053b	19	M	DZ	053	6	6	a	ba	ga	0	0	0	1	105
105.v7.7	053b	19	M	DZ	053	6	7	a	ba	ga	0	0	0	1	105
105.v7.8	053b	19	M	DZ	053	6	8	a	ba	ga	0	0	0	1	105
105.v8.1	053b	19	M	DZ	053	7	1	ba	ba	ga	1	0	0	0	105
105.v8.2	053b	19	M	DZ	053	7	2	ba	ba	ga	1	0	0	0	105
105.v8.3	053b	19	M	DZ	053	7	3	da	ba	ga	0	1	0	0	105
105.v8.4	053b	19	M	DZ	053	7	4	da	ba	ga	0	1	0	0	105
105.v8.5	053b	19	M	DZ	053	7	5	ba	ba	ga	1	0	0	0	105
105.v8.6	053b	19	M	DZ	053	7	6	ba	ba	ga	1	0	0	0	105
105.v8.7	053b	19	M	DZ	053	7	7	da	ba	ga	0	1	0	0	105
105.v8.8	053b	19	M	DZ	053	7	8	da	ba	ga	0	1	0	0	105
105.v9.1	053b	19	M	DZ	053	8	1	pa	pa	ka	1	0	0	0	105
105.v9.2	053b	19	M	DZ	053	8	2	pa	pa	ka	1	0	0	0	105
105.v9.3	053b	19	M	DZ	053	8	3	pa	pa	ka	1	0	0	0	105
105.v9.4	053b	19	M	DZ	053	8	4	pa	pa	ka	1	0	0	0	105
105.v9.5	053b	19	M	DZ	053	8	5	pa	pa	ka	1	0	0	0	105
105.v9.6	053b	19	M	DZ	053	8	6	pa	pa	ka	1	0	0	0	105
105.v9.7	053b	19	M	DZ	053	8	7	pa	pa	ka	1	0	0	0	105
105.v9.8	053b	19	M	DZ	053	8	8	pa	pa	ka	1	0	0	0	105
105.v10.1	053b	19	M	DZ	053	9	1	ta	pa	ka	0	1	0	0	105
105.v10.2	053b	19	M	DZ	053	9	2	ta	pa	ka	0	1	0	0	105
105.v10.3	053b	19	M	DZ	053	9	3	ta	pa	ka	0	1	0	0	105
105.v10.4	053b	19	M	DZ	053	9	4	ta	pa	ka	0	1	0	0	105
105.v10.5	053b	19	M	DZ	053	9	5	ta	pa	ka	0	1	0	0	105
105.v10.6	053b	19	M	DZ	053	9	6	ta	pa	ka	0	1	0	0	105
105.v10.7	053b	19	M	DZ	053	9	7	ta	pa	ka	0	1	0	0	105
105.v10.8	053b	19	M	DZ	053	9	8	ta	pa	ka	0	1	0	0	105
106.v2.1	053a	19	M	DZ	053	1	1	a	ba	ga	0	0	0	1	106
106.v2.2	053a	19	M	DZ	053	1	2	ba	ba	ga	1	0	0	0	106
106.v2.3	053a	19	M	DZ	053	1	3	ba	ba	ga	1	0	0	0	106
106.v2.4	053a	19	M	DZ	053	1	4	ba	ba	ga	1	0	0	0	106
106.v2.5	053a	19	M	DZ	053	1	5	ba	ba	ga	1	0	0	0	106
106.v2.6	053a	19	M	DZ	053	1	6	ba	ba	ga	1	0	0	0	106
106.v2.7	053a	19	M	DZ	053	1	7	ba	ba	ga	1	0	0	0	106
106.v2.8	053a	19	M	DZ	053	1	8	ba	ba	ga	1	0	0	0	106
106.v3.1	053a	19	M	DZ	053	2	1	a	ba	ga	0	0	0	1	106
106.v3.2	053a	19	M	DZ	053	2	2	ba	ba	ga	1	0	0	0	106
106.v3.3	053a	19	M	DZ	053	2	3	ba	ba	ga	1	0	0	0	106
106.v3.4	053a	19	M	DZ	053	2	4	ba	ba	ga	1	0	0	0	106
106.v3.5	053a	19	M	DZ	053	2	5	ba	ba	ga	1	0	0	0	106
106.v3.6	053a	19	M	DZ	053	2	6	ba	ba	ga	1	0	0	0	106
106.v3.7	053a	19	M	DZ	053	2	7	ba	ba	ga	1	0	0	0	106
106.v3.8	053a	19	M	DZ	053	2	8	ba	ba	ga	1	0	0	0	106
106.v4.1	053a	19	M	DZ	053	3	1	baba	baba	gaga	1	0	0	0	106
106.v4.2	053a	19	M	DZ	053	3	2	baba	baba	gaga	1	0	0	0	106
106.v4.3	053a	19	M	DZ	053	3	3	baba	baba	gaga	1	0	0	0	106
106.v4.4	053a	19	M	DZ	053	3	4	baba	baba	gaga	1	0	0	0	106
106.v4.5	053a	19	M	DZ	053	3	5	baba	baba	gaga	1	0	0	0	106
106.v4.6	053a	19	M	DZ	053	3	6	baba	baba	gaga	1	0	0	0	106
106.v4.7	053a	19	M	DZ	053	3	7	baba	baba	gaga	1	0	0	0	106
106.v4.8	053a	19	M	DZ	053	3	8	baba	baba	gaga	1	0	0	0	106
106.v5.1	053a	19	M	DZ	053	4	1	aa	baba	gaga	0	0	0	1	106
106.v5.2	053a	19	M	DZ	053	4	2	baba	baba	gaga	1	0	0	0	106
106.v5.3	053a	19	M	DZ	053	4	3	baba	baba	gaga	1	0	0	0	106
106.v5.4	053a	19	M	DZ	053	4	4	bab	baba	gaga	0	0	0	1	106
106.v5.5	053a	19	M	DZ	053	4	5	baba	baba	gaga	1	0	0	0	106
106.v5.6	053a	19	M	DZ	053	4	6	dada	baba	gaga	0	1	0	0	106
106.v5.7	053a	19	M	DZ	053	4	7	dada	baba	gaga	0	1	0	0	106
106.v5.8	053a	19	M	DZ	053	4	8	dada	baba	gaga	0	1	0	0	106
106.v6.1	053a	19	M	DZ	053	5	1	baba	baba	gaga	1	0	0	0	106
106.v6.2	053a	19	M	DZ	053	5	2	faba	baba	gaga	0	0	0	1	106
106.v6.3	053a	19	M	DZ	053	5	3	faba	baba	gaga	0	0	0	1	106
106.v6.4	053a	19	M	DZ	053	5	4	faba	baba	gaga	0	0	0	1	106
106.v6.5	053a	19	M	DZ	053	5	5	faba	baba	gaga	0	0	0	1	106
106.v6.6	053a	19	M	DZ	053	5	6	faba	baba	gaga	0	0	0	1	106
106.v6.7	053a	19	M	DZ	053	5	7	faba	baba	gaga	0	0	0	1	106
106.v6.8	053a	19	M	DZ	053	5	8	faba	baba	gaga	0	0	0	1	106
106.v7.1	053a	19	M	DZ	053	6	1	a	ba	ga	0	0	0	1	106
106.v7.2	053a	19	M	DZ	053	6	2	ba	ba	ga	1	0	0	0	106
106.v7.3	053a	19	M	DZ	053	6	3	ba	ba	ga	1	0	0	0	106
106.v7.4	053a	19	M	DZ	053	6	4	ba	ba	ga	1	0	0	0	106
106.v7.5	053a	19	M	DZ	053	6	5	ba	ba	ga	1	0	0	0	106
106.v7.6	053a	19	M	DZ	053	6	6	da	ba	ga	0	1	0	0	106
106.v7.7	053a	19	M	DZ	053	6	7	ba	ba	ga	1	0	0	0	106
106.v7.8	053a	19	M	DZ	053	6	8	da	ba	ga	0	1	0	0	106
106.v8.1	053a	19	M	DZ	053	7	1	ba	ba	ga	1	0	0	0	106
106.v8.2	053a	19	M	DZ	053	7	2	ba	ba	ga	1	0	0	0	106
106.v8.3	053a	19	M	DZ	053	7	3	ba	ba	ga	1	0	0	0	106
106.v8.4	053a	19	M	DZ	053	7	4	ba	ba	ga	1	0	0	0	106
106.v8.5	053a	19	M	DZ	053	7	5	ba	ba	ga	1	0	0	0	106
106.v8.6	053a	19	M	DZ	053	7	6	ba	ba	ga	1	0	0	0	106
106.v8.7	053a	19	M	DZ	053	7	7	ba	ba	ga	1	0	0	0	106
106.v8.8	053a	19	M	DZ	053	7	8	ba	ba	ga	1	0	0	0	106
106.v9.1	053a	19	M	DZ	053	8	1	ta	pa	ka	0	1	0	0	106
106.v9.2	053a	19	M	DZ	053	8	2	ta	pa	ka	0	1	0	0	106
106.v9.3	053a	19	M	DZ	053	8	3	ta	pa	ka	0	1	0	0	106
106.v9.4	053a	19	M	DZ	053	8	4	ta	pa	ka	0	1	0	0	106
106.v9.5	053a	19	M	DZ	053	8	5	ta	pa	ka	0	1	0	0	106
106.v9.6	053a	19	M	DZ	053	8	6	ta	pa	ka	0	1	0	0	106
106.v9.7	053a	19	M	DZ	053	8	7	ta	pa	ka	0	1	0	0	106
106.v9.8	053a	19	M	DZ	053	8	8	ta	pa	ka	0	1	0	0	106
106.v10.1	053a	19	M	DZ	053	9	1	ta	pa	ka	0	1	0	0	106
106.v10.2	053a	19	M	DZ	053	9	2	ta	pa	ka	0	1	0	0	106
106.v10.3	053a	19	M	DZ	053	9	3	ta	pa	ka	0	1	0	0	106
106.v10.4	053a	19	M	DZ	053	9	4	ta	pa	ka	0	1	0	0	106
106.v10.5	053a	19	M	DZ	053	9	5	ta	pa	ka	0	1	0	0	106
106.v10.6	053a	19	M	DZ	053	9	6	ta	pa	ka	0	1	0	0	106
106.v10.7	053a	19	M	DZ	053	9	7	ta	pa	ka	0	1	0	0	106
106.v10.8	053a	19	M	DZ	053	9	8	ta	pa	ka	0	1	0	0	106
107.v2.1	054a	19	F	MZ	054	1	1	ai	ba	ga	0	0	0	1	107
107.v2.2	054a	19	F	MZ	054	1	2	ba	ba	ga	1	0	0	0	107
107.v2.3	054a	19	F	MZ	054	1	3	ba	ba	ga	1	0	0	0	107
107.v2.4	054a	19	F	MZ	054	1	4	ba	ba	ga	1	0	0	0	107
107.v2.5	054a	19	F	MZ	054	1	5	ba	ba	ga	1	0	0	0	107
107.v2.6	054a	19	F	MZ	054	1	6	ba	ba	ga	1	0	0	0	107
107.v2.7	054a	19	F	MZ	054	1	7	ba	ba	ga	1	0	0	0	107
107.v2.8	054a	19	F	MZ	054	1	8	pa	ba	ga	0	0	0	1	107
107.v3.1	054a	19	F	MZ	054	2	1	ba	ba	ga	1	0	0	0	107
107.v3.2	054a	19	F	MZ	054	2	2	ba	ba	ga	1	0	0	0	107
107.v3.3	054a	19	F	MZ	054	2	3	ba	ba	ga	1	0	0	0	107
107.v3.4	054a	19	F	MZ	054	2	4	ba	ba	ga	1	0	0	0	107
107.v3.5	054a	19	F	MZ	054	2	5	ba	ba	ga	1	0	0	0	107
107.v3.6	054a	19	F	MZ	054	2	6	ba	ba	ga	1	0	0	0	107
107.v3.7	054a	19	F	MZ	054	2	7	ba	ba	ga	1	0	0	0	107
107.v3.8	054a	19	F	MZ	054	2	8	ba	ba	ga	1	0	0	0	107
107.v4.1	054a	19	F	MZ	054	3	1	gaga	baba	gaga	0	0	1	0	107
107.v4.2	054a	19	F	MZ	054	3	2	baba	baba	gaga	1	0	0	0	107
107.v4.3	054a	19	F	MZ	054	3	3	baba	baba	gaga	1	0	0	0	107
107.v4.4	054a	19	F	MZ	054	3	4	paba	baba	gaga	0	0	0	1	107
107.v4.5	054a	19	F	MZ	054	3	5	baba	baba	gaga	1	0	0	0	107
107.v4.6	054a	19	F	MZ	054	3	6	baba	baba	gaga	1	0	0	0	107
107.v4.7	054a	19	F	MZ	054	3	7	baba	baba	gaga	1	0	0	0	107
107.v4.8	054a	19	F	MZ	054	3	8	baba	baba	gaga	1	0	0	0	107
107.v5.1	054a	19	F	MZ	054	4	1	ada	baba	gaga	0	0	0	1	107
107.v5.2	054a	19	F	MZ	054	4	2	baba	baba	gaga	1	0	0	0	107
107.v5.3	054a	19	F	MZ	054	4	3	baba	baba	gaga	1	0	0	0	107
107.v5.4	054a	19	F	MZ	054	4	4	papa	baba	gaga	0	0	0	1	107
107.v5.5	054a	19	F	MZ	054	4	5	baba	baba	gaga	1	0	0	0	107
107.v5.6	054a	19	F	MZ	054	4	6	baba	baba	gaga	1	0	0	0	107
107.v5.7	054a	19	F	MZ	054	4	7	baba	baba	gaga	1	0	0	0	107
107.v5.8	054a	19	F	MZ	054	4	8	baba	baba	gaga	1	0	0	0	107
107.v6.1	054a	19	F	MZ	054	5	1	baba	baba	gaga	1	0	0	0	107
107.v6.2	054a	19	F	MZ	054	5	2	baba	baba	gaga	1	0	0	0	107
107.v6.3	054a	19	F	MZ	054	5	3	baba	baba	gaga	1	0	0	0	107
107.v6.4	054a	19	F	MZ	054	5	4	baba	baba	gaga	1	0	0	0	107
107.v6.5	054a	19	F	MZ	054	5	5	baba	baba	gaga	1	0	0	0	107
107.v6.6	054a	19	F	MZ	054	5	6	baba	baba	gaga	1	0	0	0	107
107.v6.7	054a	19	F	MZ	054	5	7	baba	baba	gaga	1	0	0	0	107
107.v6.8	054a	19	F	MZ	054	5	8	aba	baba	gaga	0	0	0	1	107
107.v7.1	054a	19	F	MZ	054	6	1	a	ba	ga	0	0	0	1	107
107.v7.2	054a	19	F	MZ	054	6	2	da	ba	ga	0	1	0	0	107
107.v7.3	054a	19	F	MZ	054	6	3	ba	ba	ga	1	0	0	0	107
107.v7.4	054a	19	F	MZ	054	6	4	ba	ba	ga	1	0	0	0	107
107.v7.5	054a	19	F	MZ	054	6	5	ba	ba	ga	1	0	0	0	107
107.v7.6	054a	19	F	MZ	054	6	6	ba	ba	ga	1	0	0	0	107
107.v7.7	054a	19	F	MZ	054	6	7	ba	ba	ga	1	0	0	0	107
107.v7.8	054a	19	F	MZ	054	6	8	ba	ba	ga	1	0	0	0	107
107.v8.1	054a	19	F	MZ	054	7	1	ba	ba	ga	1	0	0	0	107
107.v8.2	054a	19	F	MZ	054	7	2	ba	ba	ga	1	0	0	0	107
107.v8.3	054a	19	F	MZ	054	7	3	ba	ba	ga	1	0	0	0	107
107.v8.4	054a	19	F	MZ	054	7	4	ba	ba	ga	1	0	0	0	107
107.v8.5	054a	19	F	MZ	054	7	5	ba	ba	ga	1	0	0	0	107
107.v8.6	054a	19	F	MZ	054	7	6	ba	ba	ga	1	0	0	0	107
107.v8.7	054a	19	F	MZ	054	7	7	ba	ba	ga	1	0	0	0	107
107.v8.8	054a	19	F	MZ	054	7	8	ba	ba	ga	1	0	0	0	107
107.v9.1	054a	19	F	MZ	054	8	1	pa	pa	ka	1	0	0	0	107
107.v9.2	054a	19	F	MZ	054	8	2	pa	pa	ka	1	0	0	0	107
107.v9.3	054a	19	F	MZ	054	8	3	pa	pa	ka	1	0	0	0	107
107.v9.4	054a	19	F	MZ	054	8	4	pa	pa	ka	1	0	0	0	107
107.v9.5	054a	19	F	MZ	054	8	5	pa	pa	ka	1	0	0	0	107
107.v9.6	054a	19	F	MZ	054	8	6	pa	pa	ka	1	0	0	0	107
107.v9.7	054a	19	F	MZ	054	8	7	pa	pa	ka	1	0	0	0	107
107.v9.8	054a	19	F	MZ	054	8	8	pa	pa	ka	1	0	0	0	107
107.v10.1	054a	19	F	MZ	054	9	1	ta	pa	ka	0	1	0	0	107
107.v10.2	054a	19	F	MZ	054	9	2	ta	pa	ka	0	1	0	0	107
107.v10.3	054a	19	F	MZ	054	9	3	ta	pa	ka	0	1	0	0	107
107.v10.4	054a	19	F	MZ	054	9	4	ta	pa	ka	0	1	0	0	107
107.v10.5	054a	19	F	MZ	054	9	5	ya	pa	ka	0	0	0	1	107
107.v10.6	054a	19	F	MZ	054	9	6	ta	pa	ka	0	1	0	0	107
107.v10.7	054a	19	F	MZ	054	9	7	ta	pa	ka	0	1	0	0	107
107.v10.8	054a	19	F	MZ	054	9	8	a	pa	ka	0	0	0	1	107
108.v2.1	054b	19	F	MZ	054	1	1	ba	ba	ga	1	0	0	0	108
108.v2.2	054b	19	F	MZ	054	1	2	ba	ba	ga	1	0	0	0	108
108.v2.3	054b	19	F	MZ	054	1	3	ba	ba	ga	1	0	0	0	108
108.v2.4	054b	19	F	MZ	054	1	4	ba	ba	ga	1	0	0	0	108
108.v2.5	054b	19	F	MZ	054	1	5	ba	ba	ga	1	0	0	0	108
108.v2.6	054b	19	F	MZ	054	1	6	ba	ba	ga	1	0	0	0	108
108.v2.7	054b	19	F	MZ	054	1	7	ba	ba	ga	1	0	0	0	108
108.v2.8	054b	19	F	MZ	054	1	8	ba	ba	ga	1	0	0	0	108
108.v3.1	054b	19	F	MZ	054	2	1	ba	ba	ga	1	0	0	0	108
108.v3.2	054b	19	F	MZ	054	2	2	ba	ba	ga	1	0	0	0	108
108.v3.3	054b	19	F	MZ	054	2	3	ba	ba	ga	1	0	0	0	108
108.v3.4	054b	19	F	MZ	054	2	4	ba	ba	ga	1	0	0	0	108
108.v3.5	054b	19	F	MZ	054	2	5	ba	ba	ga	1	0	0	0	108
108.v3.6	054b	19	F	MZ	054	2	6	ba	ba	ga	1	0	0	0	108
108.v3.7	054b	19	F	MZ	054	2	7	ba	ba	ga	1	0	0	0	108
108.v3.8	054b	19	F	MZ	054	2	8	ba	ba	ga	1	0	0	0	108
108.v4.1	054b	19	F	MZ	054	3	1	mama	baba	gaga	0	0	0	1	108
108.v4.2	054b	19	F	MZ	054	3	2	mama	baba	gaga	0	0	0	1	108
108.v4.3	054b	19	F	MZ	054	3	3	mama	baba	gaga	0	0	0	1	108
108.v4.4	054b	19	F	MZ	054	3	4	mama	baba	gaga	0	0	0	1	108
108.v4.5	054b	19	F	MZ	054	3	5	mama	baba	gaga	0	0	0	1	108
108.v4.6	054b	19	F	MZ	054	3	6	mama	baba	gaga	0	0	0	1	108
108.v4.7	054b	19	F	MZ	054	3	7	mama	baba	gaga	0	0	0	1	108
108.v4.8	054b	19	F	MZ	054	3	8	mama	baba	gaga	0	0	0	1	108
108.v5.1	054b	19	F	MZ	054	4	1	baba	baba	gaga	1	0	0	0	108
108.v5.2	054b	19	F	MZ	054	4	2	baba	baba	gaga	1	0	0	0	108
108.v5.3	054b	19	F	MZ	054	4	3	baba	baba	gaga	1	0	0	0	108
108.v5.4	054b	19	F	MZ	054	4	4	baba	baba	gaga	1	0	0	0	108
108.v5.5	054b	19	F	MZ	054	4	5	baba	baba	gaga	1	0	0	0	108
108.v5.6	054b	19	F	MZ	054	4	6	baba	baba	gaga	1	0	0	0	108
108.v5.7	054b	19	F	MZ	054	4	7	baba	baba	gaga	1	0	0	0	108
108.v5.8	054b	19	F	MZ	054	4	8	baba	baba	gaga	1	0	0	0	108
108.v6.1	054b	19	F	MZ	054	5	1	baba	baba	gaga	1	0	0	0	108
108.v6.2	054b	19	F	MZ	054	5	2	baba	baba	gaga	1	0	0	0	108
108.v6.3	054b	19	F	MZ	054	5	3	baba	baba	gaga	1	0	0	0	108
108.v6.4	054b	19	F	MZ	054	5	4	baba	baba	gaga	1	0	0	0	108
108.v6.5	054b	19	F	MZ	054	5	5	baba	baba	gaga	1	0	0	0	108
108.v6.6	054b	19	F	MZ	054	5	6	baba	baba	gaga	1	0	0	0	108
108.v6.7	054b	19	F	MZ	054	5	7	baba	baba	gaga	1	0	0	0	108
108.v6.8	054b	19	F	MZ	054	5	8	baba	baba	gaga	1	0	0	0	108
108.v7.1	054b	19	F	MZ	054	6	1	pa	ba	ga	0	0	0	1	108
108.v7.2	054b	19	F	MZ	054	6	2	pa	ba	ga	0	0	0	1	108
108.v7.3	054b	19	F	MZ	054	6	3	pa	ba	ga	0	0	0	1	108
108.v7.4	054b	19	F	MZ	054	6	4	pa	ba	ga	0	0	0	1	108
108.v7.5	054b	19	F	MZ	054	6	5	pa	ba	ga	0	0	0	1	108
108.v7.6	054b	19	F	MZ	054	6	6	pa	ba	ga	0	0	0	1	108
108.v7.7	054b	19	F	MZ	054	6	7	pa	ba	ga	0	0	0	1	108
108.v7.8	054b	19	F	MZ	054	6	8	ba	ba	ga	1	0	0	0	108
108.v8.1	054b	19	F	MZ	054	7	1	ba	ba	ga	1	0	0	0	108
108.v8.2	054b	19	F	MZ	054	7	2	ba	ba	ga	1	0	0	0	108
108.v8.3	054b	19	F	MZ	054	7	3	ba	ba	ga	1	0	0	0	108
108.v8.4	054b	19	F	MZ	054	7	4	ba	ba	ga	1	0	0	0	108
108.v8.5	054b	19	F	MZ	054	7	5	ba	ba	ga	1	0	0	0	108
108.v8.6	054b	19	F	MZ	054	7	6	ba	ba	ga	1	0	0	0	108
108.v8.7	054b	19	F	MZ	054	7	7	ba	ba	ga	1	0	0	0	108
108.v8.8	054b	19	F	MZ	054	7	8	ba	ba	ga	1	0	0	0	108
108.v9.1	054b	19	F	MZ	054	8	1	pa	pa	ka	1	0	0	0	108
108.v9.2	054b	19	F	MZ	054	8	2	pa	pa	ka	1	0	0	0	108
108.v9.3	054b	19	F	MZ	054	8	3	pa	pa	ka	1	0	0	0	108
108.v9.4	054b	19	F	MZ	054	8	4	pa	pa	ka	1	0	0	0	108
108.v9.5	054b	19	F	MZ	054	8	5	pa	pa	ka	1	0	0	0	108
108.v9.6	054b	19	F	MZ	054	8	6	pa	pa	ka	1	0	0	0	108
108.v9.7	054b	19	F	MZ	054	8	7	pa	pa	ka	1	0	0	0	108
108.v9.8	054b	19	F	MZ	054	8	8	pa	pa	ka	1	0	0	0	108
108.v10.1	054b	19	F	MZ	054	9	1	pa	pa	ka	1	0	0	0	108
108.v10.2	054b	19	F	MZ	054	9	2	pa	pa	ka	1	0	0	0	108
108.v10.3	054b	19	F	MZ	054	9	3	pa	pa	ka	1	0	0	0	108
108.v10.4	054b	19	F	MZ	054	9	4	pa	pa	ka	1	0	0	0	108
108.v10.5	054b	19	F	MZ	054	9	5	pa	pa	ka	1	0	0	0	108
108.v10.6	054b	19	F	MZ	054	9	6	pa	pa	ka	1	0	0	0	108
108.v10.7	054b	19	F	MZ	054	9	7	a	pa	ka	0	0	0	1	108
108.v10.8	054b	19	F	MZ	054	9	8	pa	pa	ka	1	0	0	0	108
109.v2.1	055b	18	M	MZ	055	1	1	ba	ba	ga	1	0	0	0	109
109.v2.2	055b	18	M	MZ	055	1	2	ba	ba	ga	1	0	0	0	109
109.v2.3	055b	18	M	MZ	055	1	3	ba	ba	ga	1	0	0	0	109
109.v2.4	055b	18	M	MZ	055	1	4	ba	ba	ga	1	0	0	0	109
109.v2.5	055b	18	M	MZ	055	1	5	ba	ba	ga	1	0	0	0	109
109.v2.6	055b	18	M	MZ	055	1	6	ba	ba	ga	1	0	0	0	109
109.v2.7	055b	18	M	MZ	055	1	7	ba	ba	ga	1	0	0	0	109
109.v2.8	055b	18	M	MZ	055	1	8	ba	ba	ga	1	0	0	0	109
109.v3.1	055b	18	M	MZ	055	2	1	ba	ba	ga	1	0	0	0	109
109.v3.2	055b	18	M	MZ	055	2	2	ba	ba	ga	1	0	0	0	109
109.v3.3	055b	18	M	MZ	055	2	3	ba	ba	ga	1	0	0	0	109
109.v3.4	055b	18	M	MZ	055	2	4	ba	ba	ga	1	0	0	0	109
109.v3.5	055b	18	M	MZ	055	2	5	ba	ba	ga	1	0	0	0	109
109.v3.6	055b	18	M	MZ	055	2	6	da	ba	ga	0	1	0	0	109
109.v3.7	055b	18	M	MZ	055	2	7	ba	ba	ga	1	0	0	0	109
109.v3.8	055b	18	M	MZ	055	2	8	ba	ba	ga	1	0	0	0	109
109.v4.1	055b	18	M	MZ	055	3	1	baba	baba	gaga	1	0	0	0	109
109.v4.2	055b	18	M	MZ	055	3	2	baba	baba	gaga	1	0	0	0	109
109.v4.3	055b	18	M	MZ	055	3	3	baba	baba	gaga	1	0	0	0	109
109.v4.4	055b	18	M	MZ	055	3	4	baba	baba	gaga	1	0	0	0	109
109.v4.5	055b	18	M	MZ	055	3	5	baba	baba	gaga	1	0	0	0	109
109.v4.6	055b	18	M	MZ	055	3	6	baba	baba	gaga	1	0	0	0	109
109.v4.7	055b	18	M	MZ	055	3	7	baba	baba	gaga	1	0	0	0	109
109.v4.8	055b	18	M	MZ	055	3	8	baba	baba	gaga	1	0	0	0	109
109.v5.1	055b	18	M	MZ	055	4	1	dada	baba	gaga	0	1	0	0	109
109.v5.2	055b	18	M	MZ	055	4	2	baba	baba	gaga	1	0	0	0	109
109.v5.3	055b	18	M	MZ	055	4	3	baba	baba	gaga	1	0	0	0	109
109.v5.4	055b	18	M	MZ	055	4	4	dada	baba	gaga	0	1	0	0	109
109.v5.5	055b	18	M	MZ	055	4	5	dada	baba	gaga	0	1	0	0	109
109.v5.6	055b	18	M	MZ	055	4	6	dada	baba	gaga	0	1	0	0	109
109.v5.7	055b	18	M	MZ	055	4	7	dada	baba	gaga	0	1	0	0	109
109.v5.8	055b	18	M	MZ	055	4	8	dada	baba	gaga	0	1	0	0	109
109.v6.1	055b	18	M	MZ	055	5	1	baba	baba	gaga	1	0	0	0	109
109.v6.2	055b	18	M	MZ	055	5	2	baba	baba	gaga	1	0	0	0	109
109.v6.3	055b	18	M	MZ	055	5	3	baba	baba	gaga	1	0	0	0	109
109.v6.4	055b	18	M	MZ	055	5	4	baba	baba	gaga	1	0	0	0	109
109.v6.5	055b	18	M	MZ	055	5	5	dada	baba	gaga	0	1	0	0	109
109.v6.6	055b	18	M	MZ	055	5	6	baba	baba	gaga	1	0	0	0	109
109.v6.7	055b	18	M	MZ	055	5	7	dada	baba	gaga	0	1	0	0	109
109.v6.8	055b	18	M	MZ	055	5	8	baba	baba	gaga	1	0	0	0	109
109.v7.1	055b	18	M	MZ	055	6	1	ba	ba	ga	1	0	0	0	109
109.v7.2	055b	18	M	MZ	055	6	2	ba	ba	ga	1	0	0	0	109
109.v7.3	055b	18	M	MZ	055	6	3	ba	ba	ga	1	0	0	0	109
109.v7.4	055b	18	M	MZ	055	6	4	ba	ba	ga	1	0	0	0	109
109.v7.5	055b	18	M	MZ	055	6	5	ba	ba	ga	1	0	0	0	109
109.v7.6	055b	18	M	MZ	055	6	6	da	ba	ga	0	1	0	0	109
109.v7.7	055b	18	M	MZ	055	6	7	da	ba	ga	0	1	0	0	109
109.v7.8	055b	18	M	MZ	055	6	8	da	ba	ga	0	1	0	0	109
109.v8.1	055b	18	M	MZ	055	7	1	ba	ba	ga	1	0	0	0	109
109.v8.2	055b	18	M	MZ	055	7	2	da	ba	ga	0	1	0	0	109
109.v8.3	055b	18	M	MZ	055	7	3	ba	ba	ga	1	0	0	0	109
109.v8.4	055b	18	M	MZ	055	7	4	da	ba	ga	0	1	0	0	109
109.v8.5	055b	18	M	MZ	055	7	5	da	ba	ga	0	1	0	0	109
109.v8.6	055b	18	M	MZ	055	7	6	da	ba	ga	0	1	0	0	109
109.v8.7	055b	18	M	MZ	055	7	7	da	ba	ga	0	1	0	0	109
109.v8.8	055b	18	M	MZ	055	7	8	da	ba	ga	0	1	0	0	109
109.v9.1	055b	18	M	MZ	055	8	1	ta	pa	ka	0	1	0	0	109
109.v9.2	055b	18	M	MZ	055	8	2	ta	pa	ka	0	1	0	0	109
109.v9.3	055b	18	M	MZ	055	8	3	ta	pa	ka	0	1	0	0	109
109.v9.4	055b	18	M	MZ	055	8	4	ta	pa	ka	0	1	0	0	109
109.v9.5	055b	18	M	MZ	055	8	5	a	pa	ka	0	0	0	1	109
109.v9.6	055b	18	M	MZ	055	8	6	ta	pa	ka	0	1	0	0	109
109.v9.7	055b	18	M	MZ	055	8	7	ta	pa	ka	0	1	0	0	109
109.v9.8	055b	18	M	MZ	055	8	8	ta	pa	ka	0	1	0	0	109
109.v10.1	055b	18	M	MZ	055	9	1	ta	pa	ka	0	1	0	0	109
109.v10.2	055b	18	M	MZ	055	9	2	ta	pa	ka	0	1	0	0	109
109.v10.3	055b	18	M	MZ	055	9	3	ta	pa	ka	0	1	0	0	109
109.v10.4	055b	18	M	MZ	055	9	4	ta	pa	ka	0	1	0	0	109
109.v10.5	055b	18	M	MZ	055	9	5	ta	pa	ka	0	1	0	0	109
109.v10.6	055b	18	M	MZ	055	9	6	ta	pa	ka	0	1	0	0	109
109.v10.7	055b	18	M	MZ	055	9	7	ta	pa	ka	0	1	0	0	109
109.v10.8	055b	18	M	MZ	055	9	8	ta	pa	ka	0	1	0	0	109
110.v2.1	055a	18	M	MZ	055	1	1	ba	ba	ga	1	0	0	0	110
110.v2.2	055a	18	M	MZ	055	1	2	ba	ba	ga	1	0	0	0	110
110.v2.3	055a	18	M	MZ	055	1	3	ba	ba	ga	1	0	0	0	110
110.v2.4	055a	18	M	MZ	055	1	4	ba	ba	ga	1	0	0	0	110
110.v2.5	055a	18	M	MZ	055	1	5	ba	ba	ga	1	0	0	0	110
110.v2.6	055a	18	M	MZ	055	1	6	a	ba	ga	0	0	0	1	110
110.v2.7	055a	18	M	MZ	055	1	7	ba	ba	ga	1	0	0	0	110
110.v2.8	055a	18	M	MZ	055	1	8	ba	ba	ga	1	0	0	0	110
110.v3.1	055a	18	M	MZ	055	2	1	ba	ba	ga	1	0	0	0	110
110.v3.2	055a	18	M	MZ	055	2	2	ba	ba	ga	1	0	0	0	110
110.v3.3	055a	18	M	MZ	055	2	3	da	ba	ga	0	1	0	0	110
110.v3.4	055a	18	M	MZ	055	2	4	ba	ba	ga	1	0	0	0	110
110.v3.5	055a	18	M	MZ	055	2	5	da	ba	ga	0	1	0	0	110
110.v3.6	055a	18	M	MZ	055	2	6	da	ba	ga	0	1	0	0	110
110.v3.7	055a	18	M	MZ	055	2	7	ba	ba	ga	1	0	0	0	110
110.v3.8	055a	18	M	MZ	055	2	8	ba	ba	ga	1	0	0	0	110
110.v4.1	055a	18	M	MZ	055	3	1	nana	baba	gaga	0	0	0	1	110
110.v4.2	055a	18	M	MZ	055	3	2	mama	baba	gaga	0	0	0	1	110
110.v4.3	055a	18	M	MZ	055	3	3	nana	baba	gaga	0	0	0	1	110
110.v4.4	055a	18	M	MZ	055	3	4	nana	baba	gaga	0	0	0	1	110
110.v4.5	055a	18	M	MZ	055	3	5	nana	baba	gaga	0	0	0	1	110
110.v4.6	055a	18	M	MZ	055	3	6	mama	baba	gaga	0	0	0	1	110
110.v4.7	055a	18	M	MZ	055	3	7	mama	baba	gaga	0	0	0	1	110
110.v4.8	055a	18	M	MZ	055	3	8	mama	baba	gaga	0	0	0	1	110
110.v5.1	055a	18	M	MZ	055	4	1	baba	baba	gaga	1	0	0	0	110
110.v5.2	055a	18	M	MZ	055	4	2	baba	baba	gaga	1	0	0	0	110
110.v5.3	055a	18	M	MZ	055	4	3	dada	baba	gaga	0	1	0	0	110
110.v5.4	055a	18	M	MZ	055	4	4	baba	baba	gaga	1	0	0	0	110
110.v5.5	055a	18	M	MZ	055	4	5	dada	baba	gaga	0	1	0	0	110
110.v5.6	055a	18	M	MZ	055	4	6	dada	baba	gaga	0	1	0	0	110
110.v5.7	055a	18	M	MZ	055	4	7	baba	baba	gaga	1	0	0	0	110
110.v5.8	055a	18	M	MZ	055	4	8	baba	baba	gaga	1	0	0	0	110
110.v6.1	055a	18	M	MZ	055	5	1	baba	baba	gaga	1	0	0	0	110
110.v6.2	055a	18	M	MZ	055	5	2	daba	baba	gaga	0.5	0.5	0	0	110
110.v6.3	055a	18	M	MZ	055	5	3	baba	baba	gaga	1	0	0	0	110
110.v6.4	055a	18	M	MZ	055	5	4	baba	baba	gaga	1	0	0	0	110
110.v6.5	055a	18	M	MZ	055	5	5	baba	baba	gaga	1	0	0	0	110
110.v6.6	055a	18	M	MZ	055	5	6	baba	baba	gaga	1	0	0	0	110
110.v6.7	055a	18	M	MZ	055	5	7	daba	baba	gaga	0.5	0.5	0	0	110
110.v6.8	055a	18	M	MZ	055	5	8	baba	baba	gaga	1	0	0	0	110
110.v7.1	055a	18	M	MZ	055	6	1	da	ba	ga	0	1	0	0	110
110.v7.2	055a	18	M	MZ	055	6	2	da	ba	ga	0	1	0	0	110
110.v7.3	055a	18	M	MZ	055	6	3	da	ba	ga	0	1	0	0	110
110.v7.4	055a	18	M	MZ	055	6	4	da	ba	ga	0	1	0	0	110
110.v7.5	055a	18	M	MZ	055	6	5	ba	ba	ga	1	0	0	0	110
110.v7.6	055a	18	M	MZ	055	6	6	da	ba	ga	0	1	0	0	110
110.v7.7	055a	18	M	MZ	055	6	7	ba	ba	ga	1	0	0	0	110
110.v7.8	055a	18	M	MZ	055	6	8	ba	ba	ga	1	0	0	0	110
110.v8.1	055a	18	M	MZ	055	7	1	da	ba	ga	0	1	0	0	110
110.v8.2	055a	18	M	MZ	055	7	2	da	ba	ga	0	1	0	0	110
110.v8.3	055a	18	M	MZ	055	7	3	da	ba	ga	0	1	0	0	110
110.v8.4	055a	18	M	MZ	055	7	4	da	ba	ga	0	1	0	0	110
110.v8.5	055a	18	M	MZ	055	7	5	da	ba	ga	0	1	0	0	110
110.v8.6	055a	18	M	MZ	055	7	6	da	ba	ga	0	1	0	0	110
110.v8.7	055a	18	M	MZ	055	7	7	da	ba	ga	0	1	0	0	110
110.v8.8	055a	18	M	MZ	055	7	8	da	ba	ga	0	1	0	0	110
110.v9.1	055a	18	M	MZ	055	8	1	pa	pa	ka	1	0	0	0	110
110.v9.2	055a	18	M	MZ	055	8	2	pa	pa	ka	1	0	0	0	110
110.v9.3	055a	18	M	MZ	055	8	3	ta	pa	ka	0	1	0	0	110
110.v9.4	055a	18	M	MZ	055	8	4	ta	pa	ka	0	1	0	0	110
110.v9.5	055a	18	M	MZ	055	8	5	ta	pa	ka	0	1	0	0	110
110.v9.6	055a	18	M	MZ	055	8	6	ta	pa	ka	0	1	0	0	110
110.v9.7	055a	18	M	MZ	055	8	7	ta	pa	ka	0	1	0	0	110
110.v9.8	055a	18	M	MZ	055	8	8	ta	pa	ka	0	1	0	0	110
110.v10.1	055a	18	M	MZ	055	9	1	ta	pa	ka	0	1	0	0	110
110.v10.2	055a	18	M	MZ	055	9	2	ta	pa	ka	0	1	0	0	110
110.v10.3	055a	18	M	MZ	055	9	3	ta	pa	ka	0	1	0	0	110
110.v10.4	055a	18	M	MZ	055	9	4	ta	pa	ka	0	1	0	0	110
110.v10.5	055a	18	M	MZ	055	9	5	ta	pa	ka	0	1	0	0	110
110.v10.6	055a	18	M	MZ	055	9	6	ta	pa	ka	0	1	0	0	110
110.v10.7	055a	18	M	MZ	055	9	7	ta	pa	ka	0	1	0	0	110
110.v10.8	055a	18	M	MZ	055	9	8	ta	pa	ka	0	1	0	0	110
111.v2.1	056a	20	M	MZ	056	1	1	da	ba	ga	0	1	0	0	111
111.v2.2	056a	20	M	MZ	056	1	2	da	ba	ga	0	1	0	0	111
111.v2.3	056a	20	M	MZ	056	1	3	da	ba	ga	0	1	0	0	111
111.v2.4	056a	20	M	MZ	056	1	4	da	ba	ga	0	1	0	0	111
111.v2.5	056a	20	M	MZ	056	1	5	da	ba	ga	0	1	0	0	111
111.v2.6	056a	20	M	MZ	056	1	6	da	ba	ga	0	1	0	0	111
111.v2.7	056a	20	M	MZ	056	1	7	da	ba	ga	0	1	0	0	111
111.v2.8	056a	20	M	MZ	056	1	8	da	ba	ga	0	1	0	0	111
111.v3.1	056a	20	M	MZ	056	2	1	da	ba	ga	0	1	0	0	111
111.v3.2	056a	20	M	MZ	056	2	2	da	ba	ga	0	1	0	0	111
111.v3.3	056a	20	M	MZ	056	2	3	da	ba	ga	0	1	0	0	111
111.v3.4	056a	20	M	MZ	056	2	4	da	ba	ga	0	1	0	0	111
111.v3.5	056a	20	M	MZ	056	2	5	da	ba	ga	0	1	0	0	111
111.v3.6	056a	20	M	MZ	056	2	6	ba	ba	ga	1	0	0	0	111
111.v3.7	056a	20	M	MZ	056	2	7	ba	ba	ga	1	0	0	0	111
111.v3.8	056a	20	M	MZ	056	2	8	da	ba	ga	0	1	0	0	111
111.v4.1	056a	20	M	MZ	056	3	1	dada	baba	gaga	0	1	0	0	111
111.v4.2	056a	20	M	MZ	056	3	2	dada	baba	gaga	0	1	0	0	111
111.v4.3	056a	20	M	MZ	056	3	3	dada	baba	gaga	0	1	0	0	111
111.v4.4	056a	20	M	MZ	056	3	4	dada	baba	gaga	0	1	0	0	111
111.v4.5	056a	20	M	MZ	056	3	5	dada	baba	gaga	0	1	0	0	111
111.v4.6	056a	20	M	MZ	056	3	6	dada	baba	gaga	0	1	0	0	111
111.v4.7	056a	20	M	MZ	056	3	7	dada	baba	gaga	0	1	0	0	111
111.v4.8	056a	20	M	MZ	056	3	8	dada	baba	gaga	0	1	0	0	111
111.v5.1	056a	20	M	MZ	056	4	1	dada	baba	gaga	0	1	0	0	111
111.v5.2	056a	20	M	MZ	056	4	2	dada	baba	gaga	0	1	0	0	111
111.v5.3	056a	20	M	MZ	056	4	3	dada	baba	gaga	0	1	0	0	111
111.v5.4	056a	20	M	MZ	056	4	4	dada	baba	gaga	0	1	0	0	111
111.v5.5	056a	20	M	MZ	056	4	5	dada	baba	gaga	0	1	0	0	111
111.v5.6	056a	20	M	MZ	056	4	6	dada	baba	gaga	0	1	0	0	111
111.v5.7	056a	20	M	MZ	056	4	7	dada	baba	gaga	0	1	0	0	111
111.v5.8	056a	20	M	MZ	056	4	8	dada	baba	gaga	0	1	0	0	111
111.v6.1	056a	20	M	MZ	056	5	1	dada	baba	gaga	0	1	0	0	111
111.v6.2	056a	20	M	MZ	056	5	2	dada	baba	gaga	0	1	0	0	111
111.v6.3	056a	20	M	MZ	056	5	3	baba	baba	gaga	1	0	0	0	111
111.v6.4	056a	20	M	MZ	056	5	4	baba	baba	gaga	1	0	0	0	111
111.v6.5	056a	20	M	MZ	056	5	5	dada	baba	gaga	0	1	0	0	111
111.v6.6	056a	20	M	MZ	056	5	6	baba	baba	gaga	1	0	0	0	111
111.v6.7	056a	20	M	MZ	056	5	7	baba	baba	gaga	1	0	0	0	111
111.v6.8	056a	20	M	MZ	056	5	8	baba	baba	gaga	1	0	0	0	111
111.v7.1	056a	20	M	MZ	056	6	1	da	ba	ga	0	1	0	0	111
111.v7.2	056a	20	M	MZ	056	6	2	da	ba	ga	0	1	0	0	111
111.v7.3	056a	20	M	MZ	056	6	3	da	ba	ga	0	1	0	0	111
111.v7.4	056a	20	M	MZ	056	6	4	da	ba	ga	0	1	0	0	111
111.v7.5	056a	20	M	MZ	056	6	5	da	ba	ga	0	1	0	0	111
111.v7.6	056a	20	M	MZ	056	6	6	da	ba	ga	0	1	0	0	111
111.v7.7	056a	20	M	MZ	056	6	7	da	ba	ga	0	1	0	0	111
111.v7.8	056a	20	M	MZ	056	6	8	da	ba	ga	0	1	0	0	111
111.v8.1	056a	20	M	MZ	056	7	1	da	ba	ga	0	1	0	0	111
111.v8.2	056a	20	M	MZ	056	7	2	da	ba	ga	0	1	0	0	111
111.v8.3	056a	20	M	MZ	056	7	3	da	ba	ga	0	1	0	0	111
111.v8.4	056a	20	M	MZ	056	7	4	da	ba	ga	0	1	0	0	111
111.v8.5	056a	20	M	MZ	056	7	5	da	ba	ga	0	1	0	0	111
111.v8.6	056a	20	M	MZ	056	7	6	da	ba	ga	0	1	0	0	111
111.v8.7	056a	20	M	MZ	056	7	7	da	ba	ga	0	1	0	0	111
111.v8.8	056a	20	M	MZ	056	7	8	da	ba	ga	0	1	0	0	111
111.v9.1	056a	20	M	MZ	056	8	1	ta	pa	ka	0	1	0	0	111
111.v9.2	056a	20	M	MZ	056	8	2	ta	pa	ka	0	1	0	0	111
111.v9.3	056a	20	M	MZ	056	8	3	ta	pa	ka	0	1	0	0	111
111.v9.4	056a	20	M	MZ	056	8	4	ta	pa	ka	0	1	0	0	111
111.v9.5	056a	20	M	MZ	056	8	5	ta	pa	ka	0	1	0	0	111
111.v9.6	056a	20	M	MZ	056	8	6	ta	pa	ka	0	1	0	0	111
111.v9.7	056a	20	M	MZ	056	8	7	ta	pa	ka	0	1	0	0	111
111.v9.8	056a	20	M	MZ	056	8	8	ta	pa	ka	0	1	0	0	111
111.v10.1	056a	20	M	MZ	056	9	1	ta	pa	ka	0	1	0	0	111
111.v10.2	056a	20	M	MZ	056	9	2	ta	pa	ka	0	1	0	0	111
111.v10.3	056a	20	M	MZ	056	9	3	ta	pa	ka	0	1	0	0	111
111.v10.4	056a	20	M	MZ	056	9	4	ta	pa	ka	0	1	0	0	111
111.v10.5	056a	20	M	MZ	056	9	5	ta	pa	ka	0	1	0	0	111
111.v10.6	056a	20	M	MZ	056	9	6	ta	pa	ka	0	1	0	0	111
111.v10.7	056a	20	M	MZ	056	9	7	ta	pa	ka	0	1	0	0	111
111.v10.8	056a	20	M	MZ	056	9	8	ta	pa	ka	0	1	0	0	111
112.v2.1	056b	20	M	MZ	056	1	1	ba	ba	ga	1	0	0	0	112
112.v2.2	056b	20	M	MZ	056	1	2	ba	ba	ga	1	0	0	0	112
112.v2.3	056b	20	M	MZ	056	1	3	ba	ba	ga	1	0	0	0	112
112.v2.4	056b	20	M	MZ	056	1	4	ba	ba	ga	1	0	0	0	112
112.v2.5	056b	20	M	MZ	056	1	5	ba	ba	ga	1	0	0	0	112
112.v2.6	056b	20	M	MZ	056	1	6	ba	ba	ga	1	0	0	0	112
112.v2.7	056b	20	M	MZ	056	1	7	ba	ba	ga	1	0	0	0	112
112.v2.8	056b	20	M	MZ	056	1	8	ba	ba	ga	1	0	0	0	112
112.v3.1	056b	20	M	MZ	056	2	1	ba	ba	ga	1	0	0	0	112
112.v3.2	056b	20	M	MZ	056	2	2	ba	ba	ga	1	0	0	0	112
112.v3.3	056b	20	M	MZ	056	2	3	da	ba	ga	0	1	0	0	112
112.v3.4	056b	20	M	MZ	056	2	4	da	ba	ga	0	1	0	0	112
112.v3.5	056b	20	M	MZ	056	2	5	da	ba	ga	0	1	0	0	112
112.v3.6	056b	20	M	MZ	056	2	6	ba	ba	ga	1	0	0	0	112
112.v3.7	056b	20	M	MZ	056	2	7	ba	ba	ga	1	0	0	0	112
112.v3.8	056b	20	M	MZ	056	2	8	ba	ba	ga	1	0	0	0	112
112.v4.1	056b	20	M	MZ	056	3	1	dada	baba	gaga	0	1	0	0	112
112.v4.2	056b	20	M	MZ	056	3	2	dada	baba	gaga	0	1	0	0	112
112.v4.3	056b	20	M	MZ	056	3	3	dada	baba	gaga	0	1	0	0	112
112.v4.4	056b	20	M	MZ	056	3	4	dada	baba	gaga	0	1	0	0	112
112.v4.5	056b	20	M	MZ	056	3	5	dada	baba	gaga	0	1	0	0	112
112.v4.6	056b	20	M	MZ	056	3	6	dada	baba	gaga	0	1	0	0	112
112.v4.7	056b	20	M	MZ	056	3	7	dada	baba	gaga	0	1	0	0	112
112.v4.8	056b	20	M	MZ	056	3	8	dada	baba	gaga	0	1	0	0	112
112.v5.1	056b	20	M	MZ	056	4	1	baba	baba	gaga	1	0	0	0	112
112.v5.2	056b	20	M	MZ	056	4	2	dada	baba	gaga	0	1	0	0	112
112.v5.3	056b	20	M	MZ	056	4	3	dada	baba	gaga	0	1	0	0	112
112.v5.4	056b	20	M	MZ	056	4	4	dada	baba	gaga	0	1	0	0	112
112.v5.5	056b	20	M	MZ	056	4	5	dada	baba	gaga	0	1	0	0	112
112.v5.6	056b	20	M	MZ	056	4	6	dada	baba	gaga	0	1	0	0	112
112.v5.7	056b	20	M	MZ	056	4	7	dada	baba	gaga	0	1	0	0	112
112.v5.8	056b	20	M	MZ	056	4	8	dada	baba	gaga	0	1	0	0	112
112.v6.1	056b	20	M	MZ	056	5	1	faba	baba	gaga	0	0	0	1	112
112.v6.2	056b	20	M	MZ	056	5	2	faba	baba	gaga	0	0	0	1	112
112.v6.3	056b	20	M	MZ	056	5	3	faba	baba	gaga	0	0	0	1	112
112.v6.4	056b	20	M	MZ	056	5	4	faba	baba	gaga	0	0	0	1	112
112.v6.5	056b	20	M	MZ	056	5	5	baba	baba	gaga	1	0	0	0	112
112.v6.6	056b	20	M	MZ	056	5	6	baba	baba	gaga	1	0	0	0	112
112.v6.7	056b	20	M	MZ	056	5	7	faba	baba	gaga	0	0	0	1	112
112.v6.8	056b	20	M	MZ	056	5	8	faba	baba	gaga	0	0	0	1	112
112.v7.1	056b	20	M	MZ	056	6	1	da	ba	ga	0	1	0	0	112
112.v7.2	056b	20	M	MZ	056	6	2	da	ba	ga	0	1	0	0	112
112.v7.3	056b	20	M	MZ	056	6	3	da	ba	ga	0	1	0	0	112
112.v7.4	056b	20	M	MZ	056	6	4	da	ba	ga	0	1	0	0	112
112.v7.5	056b	20	M	MZ	056	6	5	da	ba	ga	0	1	0	0	112
112.v7.6	056b	20	M	MZ	056	6	6	da	ba	ga	0	1	0	0	112
112.v7.7	056b	20	M	MZ	056	6	7	da	ba	ga	0	1	0	0	112
112.v7.8	056b	20	M	MZ	056	6	8	da	ba	ga	0	1	0	0	112
112.v8.1	056b	20	M	MZ	056	7	1	da	ba	ga	0	1	0	0	112
112.v8.2	056b	20	M	MZ	056	7	2	da	ba	ga	0	1	0	0	112
112.v8.3	056b	20	M	MZ	056	7	3	da	ba	ga	0	1	0	0	112
112.v8.4	056b	20	M	MZ	056	7	4	da	ba	ga	0	1	0	0	112
112.v8.5	056b	20	M	MZ	056	7	5	da	ba	ga	0	1	0	0	112
112.v8.6	056b	20	M	MZ	056	7	6	da	ba	ga	0	1	0	0	112
112.v8.7	056b	20	M	MZ	056	7	7	da	ba	ga	0	1	0	0	112
112.v8.8	056b	20	M	MZ	056	7	8	da	ba	ga	0	1	0	0	112
112.v9.1	056b	20	M	MZ	056	8	1	ta	pa	ka	0	1	0	0	112
112.v9.2	056b	20	M	MZ	056	8	2	ta	pa	ka	0	1	0	0	112
112.v9.3	056b	20	M	MZ	056	8	3	ta	pa	ka	0	1	0	0	112
112.v9.4	056b	20	M	MZ	056	8	4	ta	pa	ka	0	1	0	0	112
112.v9.5	056b	20	M	MZ	056	8	5	ta	pa	ka	0	1	0	0	112
112.v9.6	056b	20	M	MZ	056	8	6	ta	pa	ka	0	1	0	0	112
112.v9.7	056b	20	M	MZ	056	8	7	ta	pa	ka	0	1	0	0	112
112.v9.8	056b	20	M	MZ	056	8	8	ta	pa	ka	0	1	0	0	112
112.v10.1	056b	20	M	MZ	056	9	1	ta	pa	ka	0	1	0	0	112
112.v10.2	056b	20	M	MZ	056	9	2	ta	pa	ka	0	1	0	0	112
112.v10.3	056b	20	M	MZ	056	9	3	ta	pa	ka	0	1	0	0	112
112.v10.4	056b	20	M	MZ	056	9	4	ta	pa	ka	0	1	0	0	112
112.v10.5	056b	20	M	MZ	056	9	5	ta	pa	ka	0	1	0	0	112
112.v10.6	056b	20	M	MZ	056	9	6	ta	pa	ka	0	1	0	0	112
112.v10.7	056b	20	M	MZ	056	9	7	ta	pa	ka	0	1	0	0	112
112.v10.8	056b	20	M	MZ	056	9	8	ta	pa	ka	0	1	0	0	112
123.v2.1	062a	19	F	MZ	062	1	1	ba	ba	ga	1	0	0	0	123
123.v2.2	062a	19	F	MZ	062	1	2	ba	ba	ga	1	0	0	0	123
123.v2.3	062a	19	F	MZ	062	1	3	ba	ba	ga	1	0	0	0	123
123.v2.4	062a	19	F	MZ	062	1	4	ba	ba	ga	1	0	0	0	123
123.v2.5	062a	19	F	MZ	062	1	5	ba	ba	ga	1	0	0	0	123
123.v2.6	062a	19	F	MZ	062	1	6	ba	ba	ga	1	0	0	0	123
123.v2.7	062a	19	F	MZ	062	1	7	ba	ba	ga	1	0	0	0	123
123.v2.8	062a	19	F	MZ	062	1	8	ba	ba	ga	1	0	0	0	123
123.v3.1	062a	19	F	MZ	062	2	1	da	ba	ga	0	1	0	0	123
123.v3.2	062a	19	F	MZ	062	2	2	da	ba	ga	0	1	0	0	123
123.v3.3	062a	19	F	MZ	062	2	3	da	ba	ga	0	1	0	0	123
123.v3.4	062a	19	F	MZ	062	2	4	da	ba	ga	0	1	0	0	123
123.v3.5	062a	19	F	MZ	062	2	5	da	ba	ga	0	1	0	0	123
123.v3.6	062a	19	F	MZ	062	2	6	da	ba	ga	0	1	0	0	123
123.v3.7	062a	19	F	MZ	062	2	7	da	ba	ga	0	1	0	0	123
123.v3.8	062a	19	F	MZ	062	2	8	da	ba	ga	0	1	0	0	123
123.v4.1	062a	19	F	MZ	062	3	1	nana	baba	gaga	0	0	0	1	123
123.v4.2	062a	19	F	MZ	062	3	2	nana	baba	gaga	0	0	0	1	123
123.v4.3	062a	19	F	MZ	062	3	3	nana	baba	gaga	0	0	0	1	123
123.v4.4	062a	19	F	MZ	062	3	4	nana	baba	gaga	0	0	0	1	123
123.v4.5	062a	19	F	MZ	062	3	5	nana	baba	gaga	0	0	0	1	123
123.v4.6	062a	19	F	MZ	062	3	6	nana	baba	gaga	0	0	0	1	123
123.v4.7	062a	19	F	MZ	062	3	7	nana	baba	gaga	0	0	0	1	123
123.v4.8	062a	19	F	MZ	062	3	8	gaga	baba	gaga	0	0	1	0	123
123.v5.1	062a	19	F	MZ	062	4	1	dada	baba	gaga	0	1	0	0	123
123.v5.2	062a	19	F	MZ	062	4	2	dada	baba	gaga	0	1	0	0	123
123.v5.3	062a	19	F	MZ	062	4	3	gaga	baba	gaga	0	0	1	0	123
123.v5.4	062a	19	F	MZ	062	4	4	gaga	baba	gaga	0	0	1	0	123
123.v5.5	062a	19	F	MZ	062	4	5	gaga	baba	gaga	0	0	1	0	123
123.v5.6	062a	19	F	MZ	062	4	6	gaga	baba	gaga	0	0	1	0	123
123.v5.7	062a	19	F	MZ	062	4	7	gaga	baba	gaga	0	0	1	0	123
123.v5.8	062a	19	F	MZ	062	4	8	gaga	baba	gaga	0	0	1	0	123
123.v6.1	062a	19	F	MZ	062	5	1	baba	baba	gaga	1	0	0	0	123
123.v6.2	062a	19	F	MZ	062	5	2	baba	baba	gaga	1	0	0	0	123
123.v6.3	062a	19	F	MZ	062	5	3	baba	baba	gaga	1	0	0	0	123
123.v6.4	062a	19	F	MZ	062	5	4	baba	baba	gaga	1	0	0	0	123
123.v6.5	062a	19	F	MZ	062	5	5	baba	baba	gaga	1	0	0	0	123
123.v6.6	062a	19	F	MZ	062	5	6	baba	baba	gaga	1	0	0	0	123
123.v6.7	062a	19	F	MZ	062	5	7	baba	baba	gaga	1	0	0	0	123
123.v6.8	062a	19	F	MZ	062	5	8	baba	baba	gaga	1	0	0	0	123
123.v7.1	062a	19	F	MZ	062	6	1	ba	ba	ga	1	0	0	0	123
123.v7.2	062a	19	F	MZ	062	6	2	da	ba	ga	0	1	0	0	123
123.v7.3	062a	19	F	MZ	062	6	3	da	ba	ga	0	1	0	0	123
123.v7.4	062a	19	F	MZ	062	6	4	da	ba	ga	0	1	0	0	123
123.v7.5	062a	19	F	MZ	062	6	5	da	ba	ga	0	1	0	0	123
123.v7.6	062a	19	F	MZ	062	6	6	da	ba	ga	0	1	0	0	123
123.v7.7	062a	19	F	MZ	062	6	7	da	ba	ga	0	1	0	0	123
123.v7.8	062a	19	F	MZ	062	6	8	da	ba	ga	0	1	0	0	123
123.v8.1	062a	19	F	MZ	062	7	1	ba	ba	ga	1	0	0	0	123
123.v8.2	062a	19	F	MZ	062	7	2	da	ba	ga	0	1	0	0	123
123.v8.3	062a	19	F	MZ	062	7	3	da	ba	ga	0	1	0	0	123
123.v8.4	062a	19	F	MZ	062	7	4	da	ba	ga	0	1	0	0	123
123.v8.5	062a	19	F	MZ	062	7	5	da	ba	ga	0	1	0	0	123
123.v8.6	062a	19	F	MZ	062	7	6	da	ba	ga	0	1	0	0	123
123.v8.7	062a	19	F	MZ	062	7	7	da	ba	ga	0	1	0	0	123
123.v8.8	062a	19	F	MZ	062	7	8	da	ba	ga	0	1	0	0	123
123.v9.1	062a	19	F	MZ	062	8	1	ta	pa	ka	0	1	0	0	123
123.v9.2	062a	19	F	MZ	062	8	2	ta	pa	ka	0	1	0	0	123
123.v9.3	062a	19	F	MZ	062	8	3	ta	pa	ka	0	1	0	0	123
123.v9.4	062a	19	F	MZ	062	8	4	ta	pa	ka	0	1	0	0	123
123.v9.5	062a	19	F	MZ	062	8	5	ta	pa	ka	0	1	0	0	123
123.v9.6	062a	19	F	MZ	062	8	6	ta	pa	ka	0	1	0	0	123
123.v9.7	062a	19	F	MZ	062	8	7	ta	pa	ka	0	1	0	0	123
123.v9.8	062a	19	F	MZ	062	8	8	ta	pa	ka	0	1	0	0	123
123.v10.1	062a	19	F	MZ	062	9	1	ta	pa	ka	0	1	0	0	123
123.v10.2	062a	19	F	MZ	062	9	2	ta	pa	ka	0	1	0	0	123
123.v10.3	062a	19	F	MZ	062	9	3	ta	pa	ka	0	1	0	0	123
123.v10.4	062a	19	F	MZ	062	9	4	ta	pa	ka	0	1	0	0	123
123.v10.5	062a	19	F	MZ	062	9	5	ta	pa	ka	0	1	0	0	123
123.v10.6	062a	19	F	MZ	062	9	6	ta	pa	ka	0	1	0	0	123
123.v10.7	062a	19	F	MZ	062	9	7	ta	pa	ka	0	1	0	0	123
123.v10.8	062a	19	F	MZ	062	9	8	ta	pa	ka	0	1	0	0	123
124.v2.1	062b	19	F	MZ	062	1	1	ba	ba	ga	1	0	0	0	124
124.v2.2	062b	19	F	MZ	062	1	2	ba	ba	ga	1	0	0	0	124
124.v2.3	062b	19	F	MZ	062	1	3	ba	ba	ga	1	0	0	0	124
124.v2.4	062b	19	F	MZ	062	1	4	ba	ba	ga	1	0	0	0	124
124.v2.5	062b	19	F	MZ	062	1	5	ba	ba	ga	1	0	0	0	124
124.v2.6	062b	19	F	MZ	062	1	6	ba	ba	ga	1	0	0	0	124
124.v2.7	062b	19	F	MZ	062	1	7	ba	ba	ga	1	0	0	0	124
124.v2.8	062b	19	F	MZ	062	1	8	da	ba	ga	0	1	0	0	124
124.v3.1	062b	19	F	MZ	062	2	1	da	ba	ga	0	1	0	0	124
124.v3.2	062b	19	F	MZ	062	2	2	da	ba	ga	0	1	0	0	124
124.v3.3	062b	19	F	MZ	062	2	3	da	ba	ga	0	1	0	0	124
124.v3.4	062b	19	F	MZ	062	2	4	da	ba	ga	0	1	0	0	124
124.v3.5	062b	19	F	MZ	062	2	5	da	ba	ga	0	1	0	0	124
124.v3.6	062b	19	F	MZ	062	2	6	da	ba	ga	0	1	0	0	124
124.v3.7	062b	19	F	MZ	062	2	7	da	ba	ga	0	1	0	0	124
124.v3.8	062b	19	F	MZ	062	2	8	da	ba	ga	0	1	0	0	124
124.v4.1	062b	19	F	MZ	062	3	1	nana	baba	gaga	0	0	0	1	124
124.v4.2	062b	19	F	MZ	062	3	2	nana	baba	gaga	0	0	0	1	124
124.v4.3	062b	19	F	MZ	062	3	3	dada	baba	gaga	0	1	0	0	124
124.v4.4	062b	19	F	MZ	062	3	4	nana	baba	gaga	0	0	0	1	124
124.v4.5	062b	19	F	MZ	062	3	5	nana	baba	gaga	0	0	0	1	124
124.v4.6	062b	19	F	MZ	062	3	6	nana	baba	gaga	0	0	0	1	124
124.v4.7	062b	19	F	MZ	062	3	7	dada	baba	gaga	0	1	0	0	124
124.v4.8	062b	19	F	MZ	062	3	8	nana	baba	gaga	0	0	0	1	124
124.v5.1	062b	19	F	MZ	062	4	1	dada	baba	gaga	0	1	0	0	124
124.v5.2	062b	19	F	MZ	062	4	2	dada	baba	gaga	0	1	0	0	124
124.v5.3	062b	19	F	MZ	062	4	3	dada	baba	gaga	0	1	0	0	124
124.v5.4	062b	19	F	MZ	062	4	4	dada	baba	gaga	0	1	0	0	124
124.v5.5	062b	19	F	MZ	062	4	5	dada	baba	gaga	0	1	0	0	124
124.v5.6	062b	19	F	MZ	062	4	6	dada	baba	gaga	0	1	0	0	124
124.v5.7	062b	19	F	MZ	062	4	7	dada	baba	gaga	0	1	0	0	124
124.v5.8	062b	19	F	MZ	062	4	8	dada	baba	gaga	0	1	0	0	124
124.v6.1	062b	19	F	MZ	062	5	1	dada	baba	gaga	0	1	0	0	124
124.v6.2	062b	19	F	MZ	062	5	2	dada	baba	gaga	0	1	0	0	124
124.v6.3	062b	19	F	MZ	062	5	3	dada	baba	gaga	0	1	0	0	124
124.v6.4	062b	19	F	MZ	062	5	4	dada	baba	gaga	0	1	0	0	124
124.v6.5	062b	19	F	MZ	062	5	5	dada	baba	gaga	0	1	0	0	124
124.v6.6	062b	19	F	MZ	062	5	6	dada	baba	gaga	0	1	0	0	124
124.v6.7	062b	19	F	MZ	062	5	7	dada	baba	gaga	0	1	0	0	124
124.v6.8	062b	19	F	MZ	062	5	8	dada	baba	gaga	0	1	0	0	124
124.v7.1	062b	19	F	MZ	062	6	1	da	ba	ga	0	1	0	0	124
124.v7.2	062b	19	F	MZ	062	6	2	da	ba	ga	0	1	0	0	124
124.v7.3	062b	19	F	MZ	062	6	3	da	ba	ga	0	1	0	0	124
124.v7.4	062b	19	F	MZ	062	6	4	da	ba	ga	0	1	0	0	124
124.v7.5	062b	19	F	MZ	062	6	5	da	ba	ga	0	1	0	0	124
124.v7.6	062b	19	F	MZ	062	6	6	da	ba	ga	0	1	0	0	124
124.v7.7	062b	19	F	MZ	062	6	7	da	ba	ga	0	1	0	0	124
124.v7.8	062b	19	F	MZ	062	6	8	da	ba	ga	0	1	0	0	124
124.v8.1	062b	19	F	MZ	062	7	1	da	ba	ga	0	1	0	0	124
124.v8.2	062b	19	F	MZ	062	7	2	da	ba	ga	0	1	0	0	124
124.v8.3	062b	19	F	MZ	062	7	3	da	ba	ga	0	1	0	0	124
124.v8.4	062b	19	F	MZ	062	7	4	da	ba	ga	0	1	0	0	124
124.v8.5	062b	19	F	MZ	062	7	5	da	ba	ga	0	1	0	0	124
124.v8.6	062b	19	F	MZ	062	7	6	da	ba	ga	0	1	0	0	124
124.v8.7	062b	19	F	MZ	062	7	7	da	ba	ga	0	1	0	0	124
124.v8.8	062b	19	F	MZ	062	7	8	da	ba	ga	0	1	0	0	124
124.v9.1	062b	19	F	MZ	062	8	1	ta	pa	ka	0	1	0	0	124
124.v9.2	062b	19	F	MZ	062	8	2	ta	pa	ka	0	1	0	0	124
124.v9.3	062b	19	F	MZ	062	8	3	ta	pa	ka	0	1	0	0	124
124.v9.4	062b	19	F	MZ	062	8	4	ta	pa	ka	0	1	0	0	124
124.v9.5	062b	19	F	MZ	062	8	5	ta	pa	ka	0	1	0	0	124
124.v9.6	062b	19	F	MZ	062	8	6	ta	pa	ka	0	1	0	0	124
124.v9.7	062b	19	F	MZ	062	8	7	ta	pa	ka	0	1	0	0	124
124.v9.8	062b	19	F	MZ	062	8	8	ta	pa	ka	0	1	0	0	124
124.v10.1	062b	19	F	MZ	062	9	1	ta	pa	ka	0	1	0	0	124
124.v10.2	062b	19	F	MZ	062	9	2	ta	pa	ka	0	1	0	0	124
124.v10.3	062b	19	F	MZ	062	9	3	ta	pa	ka	0	1	0	0	124
124.v10.4	062b	19	F	MZ	062	9	4	ta	pa	ka	0	1	0	0	124
124.v10.5	062b	19	F	MZ	062	9	5	ta	pa	ka	0	1	0	0	124
124.v10.6	062b	19	F	MZ	062	9	6	ta	pa	ka	0	1	0	0	124
124.v10.7	062b	19	F	MZ	062	9	7	ta	pa	ka	0	1	0	0	124
124.v10.8	062b	19	F	MZ	062	9	8	ta	pa	ka	0	1	0	0	124
127.v2.1	064a	20	F	MZ	064	1	1	a	ba	ga	0	0	0	1	127
127.v2.2	064a	20	F	MZ	064	1	2	ba	ba	ga	1	0	0	0	127
127.v2.3	064a	20	F	MZ	064	1	3	ba	ba	ga	1	0	0	0	127
127.v2.4	064a	20	F	MZ	064	1	4	ba	ba	ga	1	0	0	0	127
127.v2.5	064a	20	F	MZ	064	1	5	ba	ba	ga	1	0	0	0	127
127.v2.6	064a	20	F	MZ	064	1	6	ba	ba	ga	1	0	0	0	127
127.v2.7	064a	20	F	MZ	064	1	7	ba	ba	ga	1	0	0	0	127
127.v2.8	064a	20	F	MZ	064	1	8	ba	ba	ga	1	0	0	0	127
127.v3.1	064a	20	F	MZ	064	2	1	ba	ba	ga	1	0	0	0	127
127.v3.2	064a	20	F	MZ	064	2	2	ba	ba	ga	1	0	0	0	127
127.v3.3	064a	20	F	MZ	064	2	3	ba	ba	ga	1	0	0	0	127
127.v3.4	064a	20	F	MZ	064	2	4	ba	ba	ga	1	0	0	0	127
127.v3.5	064a	20	F	MZ	064	2	5	ba	ba	ga	1	0	0	0	127
127.v3.6	064a	20	F	MZ	064	2	6	ba	ba	ga	1	0	0	0	127
127.v3.7	064a	20	F	MZ	064	2	7	ba	ba	ga	1	0	0	0	127
127.v3.8	064a	20	F	MZ	064	2	8	ba	ba	ga	1	0	0	0	127
127.v4.1	064a	20	F	MZ	064	3	1	baba	baba	gaga	1	0	0	0	127
127.v4.2	064a	20	F	MZ	064	3	2	baba	baba	gaga	1	0	0	0	127
127.v4.3	064a	20	F	MZ	064	3	3	baba	baba	gaga	1	0	0	0	127
127.v4.4	064a	20	F	MZ	064	3	4	baba	baba	gaga	1	0	0	0	127
127.v4.5	064a	20	F	MZ	064	3	5	baba	baba	gaga	1	0	0	0	127
127.v4.6	064a	20	F	MZ	064	3	6	baba	baba	gaga	1	0	0	0	127
127.v4.7	064a	20	F	MZ	064	3	7	baba	baba	gaga	1	0	0	0	127
127.v4.8	064a	20	F	MZ	064	3	8	baba	baba	gaga	1	0	0	0	127
127.v5.1	064a	20	F	MZ	064	4	1	gaga	baba	gaga	0	0	1	0	127
127.v5.2	064a	20	F	MZ	064	4	2	gaga	baba	gaga	0	0	1	0	127
127.v5.3	064a	20	F	MZ	064	4	3	gaga	baba	gaga	0	0	1	0	127
127.v5.4	064a	20	F	MZ	064	4	4	gaga	baba	gaga	0	0	1	0	127
127.v5.5	064a	20	F	MZ	064	4	5	gaga	baba	gaga	0	0	1	0	127
127.v5.6	064a	20	F	MZ	064	4	6	gaga	baba	gaga	0	0	1	0	127
127.v5.7	064a	20	F	MZ	064	4	7	gaga	baba	gaga	0	0	1	0	127
127.v5.8	064a	20	F	MZ	064	4	8	gaga	baba	gaga	0	0	1	0	127
127.v6.1	064a	20	F	MZ	064	5	1	baba	baba	gaga	1	0	0	0	127
127.v6.2	064a	20	F	MZ	064	5	2	baba	baba	gaga	1	0	0	0	127
127.v6.3	064a	20	F	MZ	064	5	3	baba	baba	gaga	1	0	0	0	127
127.v6.4	064a	20	F	MZ	064	5	4	baba	baba	gaga	1	0	0	0	127
127.v6.5	064a	20	F	MZ	064	5	5	baba	baba	gaga	1	0	0	0	127
127.v6.6	064a	20	F	MZ	064	5	6	baba	baba	gaga	1	0	0	0	127
127.v6.7	064a	20	F	MZ	064	5	7	baba	baba	gaga	1	0	0	0	127
127.v6.8	064a	20	F	MZ	064	5	8	baba	baba	gaga	1	0	0	0	127
127.v7.1	064a	20	F	MZ	064	6	1	a	ba	ga	0	0	0	1	127
127.v7.2	064a	20	F	MZ	064	6	2	ba	ba	ga	1	0	0	0	127
127.v7.3	064a	20	F	MZ	064	6	3	fa	ba	ga	0	0	0	1	127
127.v7.4	064a	20	F	MZ	064	6	4	ba	ba	ga	1	0	0	0	127
127.v7.5	064a	20	F	MZ	064	6	5	fa	ba	ga	0	0	0	1	127
127.v7.6	064a	20	F	MZ	064	6	6	ba	ba	ga	1	0	0	0	127
127.v7.7	064a	20	F	MZ	064	6	7	ba	ba	ga	1	0	0	0	127
127.v7.8	064a	20	F	MZ	064	6	8	ba	ba	ga	1	0	0	0	127
127.v8.1	064a	20	F	MZ	064	7	1	ba	ba	ga	1	0	0	0	127
127.v8.2	064a	20	F	MZ	064	7	2	ba	ba	ga	1	0	0	0	127
127.v8.3	064a	20	F	MZ	064	7	3	ba	ba	ga	1	0	0	0	127
127.v8.4	064a	20	F	MZ	064	7	4	ba	ba	ga	1	0	0	0	127
127.v8.5	064a	20	F	MZ	064	7	5	ba	ba	ga	1	0	0	0	127
127.v8.6	064a	20	F	MZ	064	7	6	da	ba	ga	0	1	0	0	127
127.v8.7	064a	20	F	MZ	064	7	7	ba	ba	ga	1	0	0	0	127
[truncated: 8,801 more rows]
